# Supplementary material for: catena-Poly[hemi(hexane-1,6-diammonium) [[aqua­dibromido­manganese(II)]-μ-pyridine-2-carboxyl­ato]]
Source: Acta Crystallogr Sect E Struct Rep Online. 2009 May 7;65(Pt 6):m621. doi: 10.1107/S1600536809016316 (PMC2969818; doi:10.1107/S1600536809016316)
Supplement: Supplementary file 1 [file e-65-0m621-sup1.cif]

##############################################################################
###                                                                        ###
###        Electronic paper (Acta Crystallographica Section E)             ###
###                                                                        ###
##############################################################################
#                                                                            #
# This CIF contains the data in a paper accepted for publication in Acta     #
# Crystallographica Section E. It conforms to the requirements of Notes      #
# for Authors for Section E, and has been peer reviewed under the auspices   #
# of the IUCr Commission on Journals.                                        #
#                                                                            #
# Full details of the Crystallographic Information File format               #
# are given in the paper "The Crystallographic Information File (CIF):       #
# a New Standard Archive File for Crystallography" by S. R. Hall, F. H.      #
# Allen and I. D. Brown [Acta Cryst. (1991), A47, 655-685].                  #
#                                                                            #
# The current version of the core CIF dictionary is obtainable from          #
# ftp://ftp.iucr.org/pub/cif_core.dic. The current version number is 2.4.    #
#                                                                            #
# Software is freely available for graphical display of the structure(s) in  #
# this CIF.  For information consult the CIF home page http://www.iucr.org/  #
# cif/home.html                                                              #
#                                                                            #
# This file may be used for bona fide research purposes within the           #
# scientific community so long as proper attribution is given to the journal # 
# article from which it was obtained.                                        #
#                                                                            #
##############################################################################
                                             
data_global
_audit_creation_method     SHELXL-97
_journal_date_recd_electronic     2009-03-20
_journal_date_accepted     2009-04-30
_journal_name_full     'Acta Crystallographica, Section E'
_journal_year     2009
_journal_volume     65
_journal_issue      6
_journal_page_first     m621
_journal_page_last     m621
_journal_paper_category     QM
_journal_coeditor_code     CS2117
_publ_contact_author_name     'Dr. Kwang Ha'
_publ_contact_author_address
; School of Applied Chemical Engineering,
  the Research Institute of Catalysis,
  Chonnam National University,
  Gwangju 500-757,
  Republic of Korea
;
_publ_contact_author_email     hakwang@chonnam.ac.kr
_publ_contact_author_fax     '82 62 530 1909'
_publ_contact_author_phone     '82 62 530 1901'
_publ_section_title
;
<i>catena</i>-Poly[hemi(hexane-1,6-diammonium)
[[aquadibromidomanganese(II)]-\m-pyridine-2-carboxylato]]
;
loop_
    _publ_author_name
    _publ_author_footnote
    _publ_author_address
    'Kim, Nam-Ho' .
; School of Applied Chemical Engineering,
  The Research Institute of Catalysis,
  Chonnam National University,
  Gwangju 500-757,
  Republic of Korea
;
    'Hwang, In-Chul' .
; Institute of Basic Sciences,
  Pohang University of Science and Technology,
  Pohang 790-784,
  Republic of Korea
;
    'Ha, Kwang' .
; School of Applied Chemical Engineering,
  The Research Institute of Catalysis,
  Chonnam National University,
  Gwangju 500-757,
  Republic of Korea
;
data_I
_chemical_name_systematic
;
<i>catena</i>-Poly[hemi(hexane-1,6-diammonium)
[[aquadibromidomanganese(II)]-\m-pyridine-2-carboxylato]]
;
_chemical_name_common     ?
_chemical_formula_moiety     'C6 H6 Br2 Mn N O3, C3 H9 N'
_chemical_formula_sum     'C9 H15 Br2 Mn N2 O3'
_chemical_formula_structural     ?
_chemical_formula_analytical     ?
_chemical_formula_iupac     '(C6 H18 N2)0.5 [Mn Br2 (C6 H4 N O2) (H2 O)]'
_chemical_formula_weight     413.99
_chemical_melting_point     ?
_symmetry_cell_setting     monoclinic
_symmetry_space_group_name_H-M     'C 2/c'
_symmetry_space_group_name_Hall     '-C 2yc'
loop_
    _symmetry_equiv_pos_as_xyz
    'x, y, z'
    '-x, y, -z+1/2'
    'x+1/2, y+1/2, z'
    '-x+1/2, y+1/2, -z+1/2'
    '-x, -y, -z'
    'x, -y, z-1/2'
    '-x+1/2, -y+1/2, -z'
    'x+1/2, -y+1/2, z-1/2'
_cell_length_a     13.490(3)
_cell_length_b     21.510(5)
_cell_length_c     9.803(2)
_cell_angle_alpha     90.00
_cell_angle_beta     91.125(4)
_cell_angle_gamma     90.00
_cell_volume     2843.9(11)
_cell_formula_units_Z     8
_cell_measurement_reflns_used     806
_cell_measurement_theta_min     2.761
_cell_measurement_theta_max     25.313
_cell_measurement_temperature     293(2)
_exptl_crystal_description     stick
_exptl_crystal_colour     colorless
_exptl_crystal_size_max     0.10
_exptl_crystal_size_mid     0.10
_exptl_crystal_size_min     0.10
_exptl_crystal_density_diffrn     1.934
_exptl_crystal_density_meas     ?
_exptl_crystal_density_method     'not measured'
_exptl_crystal_F_000     1616
_exptl_absorpt_coefficient_mu     6.546
_exptl_absorpt_correction_type     Multi-scan
_exptl_absorpt_process_details     '(SADABS; Bruker, 2000)'
_exptl_absorpt_correction_T_min     0.394
_exptl_absorpt_correction_T_max     0.520
_exptl_special_details
;
;
_diffrn_ambient_temperature     293(2)
_diffrn_radiation_type     'Mo K\a'
_diffrn_radiation_wavelength     0.71073
_diffrn_radiation_source     'fine-focus sealed tube'
_diffrn_radiation_monochromator     graphite
_diffrn_measurement_device_type     'Bruker SMART 1000 CCD'
_diffrn_measurement_method     '\f and \w'
_diffrn_detector_area_resol_mean     ?
_diffrn_reflns_number     7815
_diffrn_reflns_av_R_equivalents     0.0297
_diffrn_reflns_av_sigmaI/netI     0.0535
_diffrn_reflns_theta_min     1.78
_diffrn_reflns_theta_max     25.70
_diffrn_reflns_theta_full     25.70
_diffrn_measured_fraction_theta_max     0.999
_diffrn_measured_fraction_theta_full     0.999
_diffrn_reflns_limit_h_min     -16
_diffrn_reflns_limit_h_max     15
_diffrn_reflns_limit_k_min     -26
_diffrn_reflns_limit_k_max     26
_diffrn_reflns_limit_l_min     -7
_diffrn_reflns_limit_l_max     11
_diffrn_standards_number     0
_diffrn_standards_interval_count     0
_diffrn_standards_interval_time     0
_diffrn_standards_decay_%     0
_refine_special_details
;
;
_reflns_number_total     2705
_reflns_number_gt     1846
_reflns_threshold_expression     I>2\s(I)
_refine_ls_structure_factor_coef     Fsqd
_refine_ls_matrix_type     full
_refine_ls_R_factor_all     0.0513
_refine_ls_R_factor_gt     0.0307
_refine_ls_wR_factor_gt     0.0692
_refine_ls_wR_factor_ref     0.1138
_refine_ls_goodness_of_fit_ref     0.941
_refine_ls_restrained_S_all     0.941
_refine_ls_number_reflns     2705
_refine_ls_number_parameters     152
_refine_ls_number_restraints     0
_refine_ls_hydrogen_treatment     constr
_refine_ls_weighting_scheme     calc
_refine_ls_weighting_details
                 'calc w=1/[\s^2^(Fo^2^)+(0.0606P)^2^] where P=(Fo^2^+2Fc^2^)/3'
_atom_sites_solution_hydrogens     geom
_atom_sites_solution_primary     direct
_atom_sites_solution_secondary     difmap
_refine_ls_shift/su_max     0.000
_refine_ls_shift/su_mean     0.000
_refine_diff_density_max     0.678
_refine_diff_density_min     -0.560
_refine_ls_extinction_method     none
_refine_ls_extinction_coef     ?
loop_
    _atom_type_symbol
    _atom_type_description
    _atom_type_scat_dispersion_real
    _atom_type_scat_dispersion_imag
    _atom_type_scat_source
    'C' 'C' 0.0033 0.0016
                         'International Tables Vol C Tables 4.2.6.8 and 6.1.1.4'
    'H' 'H' 0.0000 0.0000
                         'International Tables Vol C Tables 4.2.6.8 and 6.1.1.4'
    'Br' 'Br' -0.2901 2.4595
                         'International Tables Vol C Tables 4.2.6.8 and 6.1.1.4'
    'Mn' 'Mn' 0.3368 0.7283
                         'International Tables Vol C Tables 4.2.6.8 and 6.1.1.4'
    'N' 'N' 0.0061 0.0033
                         'International Tables Vol C Tables 4.2.6.8 and 6.1.1.4'
    'O' 'O' 0.0106 0.0060
                         'International Tables Vol C Tables 4.2.6.8 and 6.1.1.4'
_computing_data_collection     'SMART (Bruker, 2000)'
_computing_cell_refinement     'SAINT (Bruker, 2000)'
_computing_data_reduction     'SAINT (Bruker, 2000)'
_computing_structure_solution     'SHELXS97 (Sheldrick, 2008)'
_computing_structure_refinement     'SHELXL97 (Sheldrick, 2008)'
_computing_molecular_graphics     'PLATON (Spek, 2009)'
_computing_publication_material     'SHELXL97 (Sheldrick, 2008)'
loop_
    _atom_site_type_symbol
    _atom_site_label
    _atom_site_fract_x
    _atom_site_fract_y
    _atom_site_fract_z
    _atom_site_U_iso_or_equiv
    _atom_site_adp_type
    _atom_site_calc_flag
    _atom_site_refinement_flags
    _atom_site_occupancy
    _atom_site_disorder_assembly
    _atom_site_disorder_group
    Mn Mn1 0.32935(6) 0.06982(4) 0.41356(8) 0.0340(2) Uani d . 1 . .
    Br Br1 0.34335(4) 0.15379(3) 0.21825(6) 0.0438(2) Uani d . 1 . .
    Br Br2 0.13026(5) 0.06928(3) 0.40001(8) 0.0585(2) Uani d . 1 . .
    O O1 0.3336(3) 0.01771(15) 0.6076(4) 0.0406(10) Uani d . 1 . .
    O O2 0.3331(3) -0.02393(17) 0.3343(4) 0.0491(11) Uani d . 1 . .
    O O3 0.4928(3) 0.06506(18) 0.4217(5) 0.0549(12) Uani d . 1 . .
    H H3A 0.5358 0.0983 0.3865 0.082 Uiso d . 1 . .
    H H3B 0.5394 0.0408 0.4376 0.082 Uiso d . 1 . .
    N N1 0.3431(3) 0.14114(19) 0.5834(4) 0.0349(11) Uani d . 1 . .
    C C1 0.3514(4) 0.2031(2) 0.5714(6) 0.0442(15) Uani d . 1 . .
    H H1 0.3488 0.2203 0.4844 0.053 Uiso calc R 1 . .
    C C2 0.3634(5) 0.2422(3) 0.6809(7) 0.0519(16) Uani d . 1 . .
    H H2 0.3667 0.2850 0.6687 0.062 Uiso calc R 1 . .
    C C3 0.3702(5) 0.2168(3) 0.8077(7) 0.0558(18) Uani d . 1 . .
    H H3 0.3800 0.2422 0.8836 0.067 Uiso calc R 1 . .
    C C4 0.3625(5) 0.1532(3) 0.8234(6) 0.0470(15) Uani d . 1 . .
    H H4 0.3667 0.1351 0.9095 0.056 Uiso calc R 1 . .
    C C5 0.3488(4) 0.1175(2) 0.7091(5) 0.0318(12) Uani d . 1 . .
    C C6 0.3378(4) 0.0470(3) 0.7180(6) 0.0343(13) Uani d . 1 . .
    N N2 0.1654(3) 0.06720(19) 1.0558(5) 0.0717(19) Uani d . 1 . .
    H H2A 0.2232 0.0622 1.0151 0.107 Uiso calc R 1 . .
    H H2B 0.1262 0.0350 1.0366 0.107 Uiso calc R 1 . .
    H H2C 0.1754 0.0696 1.1457 0.107 Uiso calc R 1 . .
    C C7 0.1177(3) 0.12511(19) 1.0062(5) 0.0564(18) Uani d R 1 . .
    H H7A 0.1654 0.1588 1.0122 0.068 Uiso calc R 1 . .
    H H7B 0.0630 0.1353 1.0650 0.068 Uiso calc R 1 . .
    C C8 0.0796(5) 0.1202(3) 0.8624(7) 0.0545(17) Uani d . 1 . .
    H H8A 0.0399 0.0828 0.8525 0.065 Uiso calc R 1 . .
    H H8B 0.1351 0.1169 0.8013 0.065 Uiso calc R 1 . .
    C C9 0.0174(5) 0.1762(3) 0.8230(7) 0.065(2) Uani d . 1 . .
    H H9A -0.0400 0.1777 0.8810 0.078 Uiso calc R 1 . .
    H H9B 0.0560 0.2136 0.8400 0.078 Uiso calc R 1 . .
loop_
    _atom_site_aniso_label
    _atom_site_aniso_U_11
    _atom_site_aniso_U_22
    _atom_site_aniso_U_33
    _atom_site_aniso_U_12
    _atom_site_aniso_U_13
    _atom_site_aniso_U_23
    Mn1 0.0451(5) 0.0302(4) 0.0267(5) 0.0019(4) 0.0001(4) 0.0004(4)
    Br1 0.0526(4) 0.0416(3) 0.0371(4) 0.0026(3) 0.0016(3) 0.0072(3)
    Br2 0.0466(4) 0.0593(4) 0.0697(5) 0.0030(3) 0.0012(3) 0.0179(4)
    O1 0.068(3) 0.0250(19) 0.029(2) -0.0015(18) 0.001(2) 0.0003(17)
    O2 0.082(3) 0.036(2) 0.029(2) 0.003(2) -0.001(2) -0.0072(18)
    O3 0.042(2) 0.055(3) 0.068(3) 0.008(2) 0.005(2) 0.021(2)
    N1 0.045(3) 0.029(3) 0.031(3) 0.002(2) 0.000(2) 0.004(2)
    C1 0.062(4) 0.028(3) 0.043(4) -0.002(3) 0.001(3) 0.009(3)
    C2 0.066(4) 0.029(3) 0.061(4) 0.001(3) 0.003(4) -0.005(3)
    C3 0.082(5) 0.034(3) 0.051(4) -0.004(3) 0.001(4) -0.015(3)
    C4 0.069(4) 0.037(3) 0.035(3) 0.001(3) 0.000(3) -0.001(3)
    C5 0.038(3) 0.029(3) 0.028(3) 0.004(2) 0.004(2) 0.001(2)
    C6 0.036(3) 0.038(3) 0.030(3) -0.002(2) -0.001(3) 0.005(3)
    N2 0.092(5) 0.050(3) 0.072(4) 0.012(3) -0.031(4) -0.015(3)
    C7 0.051(4) 0.050(4) 0.067(5) 0.009(3) -0.016(4) -0.012(4)
    C8 0.050(4) 0.060(4) 0.053(4) 0.001(3) -0.005(3) -0.003(3)
    C9 0.079(5) 0.042(4) 0.073(5) 0.007(4) -0.019(4) -0.003(4)
_geom_special_details
;
;
loop_
    _geom_bond_atom_site_label_1
    _geom_bond_atom_site_label_2
    _geom_bond_site_symmetry_2
    _geom_bond_distance
    _geom_bond_publ_flag
    Mn1 O2 . 2.162(4) ?
    Mn1 O3 . 2.206(4) ?
    Mn1 O1 . 2.208(4) ?
    Mn1 N1 . 2.269(4) ?
    Mn1 Br1 . 2.6416(11) ?
    Mn1 Br2 . 2.6864(12) ?
    O1 C6 . 1.253(6) ?
    O2 C6 6 1.247(6) ?
    O3 H3A . 0.99 no
    O3 H3B . 0.83 no
    N1 C5 . 1.334(6) ?
    N1 C1 . 1.343(6) ?
    C1 C2 . 1.371(8) ?
    C1 H1 . 0.93 no
    C2 C3 . 1.359(9) ?
    C2 H2 . 0.93 no
    C3 C4 . 1.382(8) ?
    C3 H3 . 0.93 no
    C4 C5 . 1.368(7) ?
    C4 H4 . 0.93 no
    C5 C6 . 1.526(7) ?
    C6 O2 6_556 1.247(6) ?
    N2 C7 . 1.4799 ?
    N2 H2A . 0.89 no
    N2 H2B . 0.89 no
    N2 H2C . 0.89 no
    C7 C8 . 1.495(7) ?
    C7 H7A . 0.97 no
    C7 H7B . 0.97 no
    C8 C9 . 1.514(8) ?
    C8 H8A . 0.97 no
    C8 H8B . 0.97 no
    C9 C9 2_556 1.497(13) ?
    C9 H9A . 0.97 no
    C9 H9B . 0.97 no
loop_
    _geom_angle_atom_site_label_1
    _geom_angle_atom_site_label_2
    _geom_angle_atom_site_label_3
    _geom_angle_site_symmetry_1
    _geom_angle_site_symmetry_3
    _geom_angle
    _geom_angle_publ_flag
    O2 Mn1 O3 . . 86.53(16) ?
    O2 Mn1 O1 . . 80.53(14) ?
    O3 Mn1 O1 . . 86.35(15) ?
    O2 Mn1 N1 . . 153.14(15) ?
    O3 Mn1 N1 . . 86.42(16) ?
    O1 Mn1 N1 . . 73.17(14) ?
    O2 Mn1 Br1 . . 112.02(11) ?
    O3 Mn1 Br1 . . 88.42(11) ?
    O1 Mn1 Br1 . . 166.09(10) ?
    N1 Mn1 Br1 . . 93.65(11) ?
    O2 Mn1 Br2 . . 90.48(12) ?
    O3 Mn1 Br2 . . 176.99(12) ?
    O1 Mn1 Br2 . . 92.83(11) ?
    N1 Mn1 Br2 . . 96.13(12) ?
    Br1 Mn1 Br2 . . 93.02(3) ?
    C6 O1 Mn1 . . 119.3(3) ?
    C6 O2 Mn1 6 . 134.6(4) ?
    Mn1 O3 H3A . . 123.2 ?
    Mn1 O3 H3B . . 142.1 ?
    H3A O3 H3B . . 94 ?
    C5 N1 C1 . . 117.2(5) ?
    C5 N1 Mn1 . . 115.0(3) ?
    C1 N1 Mn1 . . 127.7(4) ?
    N1 C1 C2 . . 123.3(6) ?
    N1 C1 H1 . . 118.4 no
    C2 C1 H1 . . 118.4 no
    C3 C2 C1 . . 118.4(6) ?
    C3 C2 H2 . . 120.8 no
    C1 C2 H2 . . 120.8 no
    C2 C3 C4 . . 119.7(6) ?
    C2 C3 H3 . . 120.2 no
    C4 C3 H3 . . 120.2 no
    C5 C4 C3 . . 118.3(6) ?
    C5 C4 H4 . . 120.9 no
    C3 C4 H4 . . 120.9 no
    N1 C5 C4 . . 123.2(5) ?
    N1 C5 C6 . . 115.3(5) ?
    C4 C5 C6 . . 121.5(5) ?
    O2 C6 O1 6_556 . 126.0(5) ?
    O2 C6 C5 6_556 . 117.1(5) ?
    O1 C6 C5 . . 117.0(5) ?
    C7 N2 H2A . . 109.5 no
    C7 N2 H2B . . 109.5 no
    H2A N2 H2B . . 109.5 no
    C7 N2 H2C . . 109.5 no
    H2A N2 H2C . . 109.5 no
    H2B N2 H2C . . 109.5 no
    N2 C7 C8 . . 112.9(3) ?
    N2 C7 H7A . . 109.0 no
    C8 C7 H7A . . 109.0 no
    N2 C7 H7B . . 109.0 no
    C8 C7 H7B . . 109.0 no
    H7A C7 H7B . . 107.8 no
    C7 C8 C9 . . 111.3(5) ?
    C7 C8 H8A . . 109.4 no
    C9 C8 H8A . . 109.4 no
    C7 C8 H8B . . 109.4 no
    C9 C8 H8B . . 109.4 no
    H8A C8 H8B . . 108.0 no
    C9 C9 C8 2_556 . 113.9(5) ?
    C9 C9 H9A 2_556 . 108.8 no
    C8 C9 H9A . . 108.8 no
    C9 C9 H9B 2_556 . 108.8 no
    C8 C9 H9B . . 108.8 no
    H9A C9 H9B . . 107.7 no
loop_
    _geom_torsion_atom_site_label_1
    _geom_torsion_atom_site_label_2
    _geom_torsion_atom_site_label_3
    _geom_torsion_atom_site_label_4
    _geom_torsion_site_symmetry_1
    _geom_torsion_site_symmetry_2
    _geom_torsion_site_symmetry_3
    _geom_torsion_site_symmetry_4
    _geom_torsion
    _geom_torsion_publ_flag
    O2 Mn1 O1 C6 . . . . 176.8(4) ?
    O3 Mn1 O1 C6 . . . . 89.7(4) ?
    N1 Mn1 O1 C6 . . . . 2.3(4) ?
    Br1 Mn1 O1 C6 . . . . 21.6(8) ?
    Br2 Mn1 O1 C6 . . . . -93.2(4) ?
    O3 Mn1 O2 C6 . . . 6 -89.0(6) ?
    O1 Mn1 O2 C6 . . . 6 -175.9(6) ?
    N1 Mn1 O2 C6 . . . 6 -164.0(5) ?
    Br1 Mn1 O2 C6 . . . 6 -2.1(6) ?
    Br2 Mn1 O2 C6 . . . 6 91.3(5) ?
    O2 Mn1 N1 C5 . . . . -10.9(6) ?
    O3 Mn1 N1 C5 . . . . -86.0(4) ?
    O1 Mn1 N1 C5 . . . . 1.3(4) ?
    Br1 Mn1 N1 C5 . . . . -174.2(4) ?
    Br2 Mn1 N1 C5 . . . . 92.4(4) ?
    O2 Mn1 N1 C1 . . . . 165.3(4) ?
    O3 Mn1 N1 C1 . . . . 90.3(5) ?
    O1 Mn1 N1 C1 . . . . 177.5(5) ?
    Br1 Mn1 N1 C1 . . . . 2.1(5) ?
    Br2 Mn1 N1 C1 . . . . -91.4(5) ?
    C5 N1 C1 C2 . . . . -1.1(9) ?
    Mn1 N1 C1 C2 . . . . -177.3(4) ?
    N1 C1 C2 C3 . . . . 2.0(10) ?
    C1 C2 C3 C4 . . . . -1.6(10) ?
    C2 C3 C4 C5 . . . . 0.4(10) ?
    C1 N1 C5 C4 . . . . -0.2(8) ?
    Mn1 N1 C5 C4 . . . . 176.5(4) ?
    C1 N1 C5 C6 . . . . 179.3(5) ?
    Mn1 N1 C5 C6 . . . . -4.0(6) ?
    C3 C4 C5 N1 . . . . 0.5(9) ?
    C3 C4 C5 C6 . . . . -178.9(5) ?
    Mn1 O1 C6 O2 . . . 6_556 174.2(4) ?
    Mn1 O1 C6 C5 . . . . -5.2(6) ?
    N1 C5 C6 O2 . . . 6_556 -173.3(5) ?
    C4 C5 C6 O2 . . . 6_556 6.3(8) ?
    N1 C5 C6 O1 . . . . 6.2(7) ?
    C4 C5 C6 O1 . . . . -174.3(5) ?
    N2 C7 C8 C9 . . . . 171.0(4) ?
    C7 C8 C9 C9 . . . 2_556 176.1(7) ?
loop_
    _geom_hbond_atom_site_label_D
    _geom_hbond_atom_site_label_H
    _geom_hbond_atom_site_label_A
    _geom_hbond_site_symmetry_A
    _geom_hbond_distance_DH
    _geom_hbond_distance_HA
    _geom_hbond_distance_DA
    _geom_hbond_angle_DHA
    N2 H2A O1 6_556 0.89 2.44 2.949(6) 117
    N2 H2A O2 6_556 0.89 2.47 3.300(6) 155
    N2 H2B Br2 6_556 0.89 2.61 3.339(4) 139
    N2 H2C Br2 1_556 0.89 2.58 3.417(5) 157
    O3 H3A Br1 2_655 0.99 2.28 3.245(4) 165
    O3 H3B O1 5_656 0.83 2.18 2.961(5) 157
