# Supplementary material for: catena-Poly[hemi(hexane-1,6-diammonium) [[aqua­dibromido­manganese(II)]-μ-pyridine-2-carboxyl­ato]]
Source: Acta Crystallogr Sect E Struct Rep Online. 2009 May 7;65(Pt 6):m621. doi: 10.1107/S1600536809016316 (PMC2969818; doi:10.1107/S1600536809016316)
Supplement: Supplementary file 2 [file e-65-0m621-Isup2.hkl]

# 
# h,k,l, Fc-squared, Fo-squared, sigma(Fo-squared) and status flag 
# 
data_I
_shelx_title ' [Mn(pic)Br2(H2O)]' 
_shelx_refln_list_code          4 
_shelx_F_calc_maximum      676.29 
_exptl_crystal_F_000      1616.00 
_reflns_d_resolution_high  0.8196 
 
loop_ 
 _symmetry_equiv_pos_as_xyz 
 'x, y, z' 
 '-x, y, -z+1/2' 
 'x+1/2, y+1/2, z' 
 '-x+1/2, y+1/2, -z+1/2' 
 '-x, -y, -z' 
 'x, -y, z-1/2' 
 '-x+1/2, -y+1/2, -z' 
 'x+1/2, -y+1/2, z-1/2' 
 
_cell_length_a    13.4897 
_cell_length_b    21.5097 
_cell_length_c     9.8032 
_cell_angle_alpha  90.000 
_cell_angle_beta   91.125 
_cell_angle_gamma  90.000 
 
_shelx_F_squared_multiplier     1.000 
 
loop_ 
 _refln_index_h 
 _refln_index_k 
 _refln_index_l 
 _refln_F_squared_calc 
 _refln_F_squared_meas 
 _refln_F_squared_sigma 
 _refln_observed_status 
   2   0   0    57371.96    64286.88    479.15 o 
   4   0   0   457365.56   459525.66   2125.14 o 
   6   0   0   291232.47   308009.06   2640.04 o 
   8   0   0    12676.89    13538.35    373.30 o 
  10   0   0    36212.16    37813.17   1129.59 o 
  12   0   0     3837.00     3472.76    358.39 o 
  14   0   0      987.80     1124.76    451.84 o 
  16   0   0      103.03      273.04    361.23 o 
   1   1   0    10541.68       -0.32      5.52 o 
   3   1   0    60982.92    67766.37    532.13 o 
   5   1   0    86063.55    94481.46    644.71 o 
   7   1   0     6681.50     7289.32    183.82 o 
   9   1   0    46399.97    48572.40    528.59 o 
  11   1   0    11918.95    12031.58    400.77 o 
  13   1   0     7073.22     6795.59    427.39 o 
  15   1   0     6220.02     5732.00    562.46 o 
   0   2   0    67543.55        2.42     16.91 o 
   2   2   0     7685.14     7755.86    180.31 o 
   4   2   0     6173.94     6867.62    155.43 o 
   6   2   0    13611.87    15296.75    271.67 o 
   8   2   0       48.79       86.08     50.65 o 
  10   2   0       26.91      -12.91     69.69 o 
  12   2   0       39.81       68.81    121.42 o 
  14   2   0      255.63      230.56    215.89 o 
  16   2   0      622.62      660.50    298.33 o 
   1   3   0     7620.92     7983.87    130.80 o 
   3   3   0    88833.82    95909.87    848.35 o 
   5   3   0     4683.24     4889.60    150.19 o 
   7   3   0    27276.20    29662.42    424.83 o 
   9   3   0     2863.04     2909.32    170.43 o 
  11   3   0     5894.94     5689.02    293.22 o 
  13   3   0     2293.68     2436.36    306.91 o 
  15   3   0        5.07      -11.57    197.91 o 
   0   4   0    85415.05    87827.48    796.21 o 
   2   4   0      511.71      607.73     56.40 o 
   4   4   0    21953.75    24236.07    345.74 o 
   6   4   0    10274.67    10176.06    232.53 o 
   8   4   0      429.11      404.42     80.31 o 
  10   4   0     4746.43     4741.06    269.76 o 
  12   4   0     1176.08     1050.16    216.28 o 
  14   4   0      382.10      248.36    166.52 o 
  16   4   0      396.52      364.31    265.34 o 
   1   5   0    16753.12    18351.63    247.93 o 
   3   5   0    40383.18    43263.24    426.21 o 
   5   5   0    18737.54    18970.98    339.29 o 
   7   5   0     5155.24     5002.14    183.36 o 
   9   5   0     1345.57     1360.55    157.22 o 
  11   5   0     4862.12     4725.50    331.45 o 
  13   5   0      116.01      108.76    145.51 o 
  15   5   0     1026.49      930.18    316.91 o 
   0   6   0    14535.04    14655.05    255.09 o 
   2   6   0      370.42      446.61     62.25 o 
   4   6   0     4617.93     4383.13    170.22 o 
   6   6   0      544.00      421.59     76.19 o 
   8   6   0     5006.88     4992.48    199.77 o 
  10   6   0     2004.57     1982.57    188.95 o 
  12   6   0     3293.09     3281.27    304.92 o 
  14   6   0       97.17       57.90    145.93 o 
  16   6   0     2449.51     3202.73    769.57 o 
   1   7   0    20036.73    21051.85    308.67 o 
   3   7   0    80781.48    87415.52   1046.91 o 
   5   7   0    11328.78    11624.38    295.88 o 
   7   7   0    30095.91    31448.17    462.10 o 
   9   7   0       90.55       80.69     73.36 o 
  11   7   0    14561.41    15012.72    561.35 o 
  13   7   0      414.83      281.99    228.94 o 
  15   7   0      902.95      938.71    476.00 o 
   0   8   0    65918.48    67347.52    644.73 o 
   2   8   0      294.75      247.10     61.19 o 
   4   8   0     5294.49     4870.07    182.72 o 
   6   8   0    17333.41    18376.56    346.09 o 
   8   8   0     3679.40     3640.39    184.47 o 
  10   8   0      123.24      244.12    137.23 o 
  12   8   0      260.14      378.11    211.14 o 
  14   8   0       28.91      -69.86    160.24 o 
   1   9   0      788.48      744.52     80.67 o 
   3   9   0     2698.44     2028.83    131.14 o 
   5   9   0    11932.44    12530.33    340.17 o 
   7   9   0        2.15       50.93     61.64 o 
   9   9   0    12164.92    12730.76    400.32 o 
  11   9   0     5129.73     4913.09    449.65 o 
  13   9   0     2678.95     2614.89    419.45 o 
  15   9   0     2242.10     2057.39    422.24 o 
   0  10   0   103580.35   108865.37   1248.89 o 
   2  10   0     8125.29     7974.81    236.86 o 
   4  10   0    30495.96    31938.45    491.95 o 
   6  10   0    32444.01    33775.69    588.96 o 
   8  10   0      852.07      741.06    132.20 o 
  10  10   0     6394.49     6268.61    490.77 o 
  12  10   0     1330.49     1390.42    316.05 o 
  14  10   0      150.29      233.14    211.29 o 
   1  11   0     6688.71     7111.57    212.11 o 
   3  11   0     6236.00     6337.26    229.88 o 
   5  11   0      741.12      605.00    117.33 o 
   7  11   0     5616.66     5522.09    276.85 o 
   9  11   0      981.03      776.24    393.24 o 
  11  11   0      223.55      268.92    203.71 o 
  13  11   0      595.83      509.88    253.98 o 
   0  12   0    24323.08    23398.48    592.25 o 
   2  12   0     2184.29     1889.84    134.72 o 
   4  12   0     5661.04     5324.69    230.28 o 
   6  12   0    12243.02    11895.10    383.70 o 
   8  12   0      416.23      422.82    148.24 o 
  10  12   0     1684.56     2357.10    413.78 o 
  12  12   0       88.54      156.28    190.30 o 
  14  12   0       29.53      -36.20    205.74 o 
   1  13   0     6202.68     5689.11    208.26 o 
   3  13   0    12162.14    11746.18    366.17 o 
   5  13   0     7671.34     7741.15    294.89 o 
   7  13   0     1622.47     1606.16    200.52 o 
   9  13   0    10352.08    11000.74    650.47 o 
  11  13   0     2688.06     2694.91    430.07 o 
  13  13   0     2207.93     2454.15    445.05 o 
   0  14   0    92489.09    96296.16   1607.40 o 
   2  14   0     8388.26     8383.00    268.50 o 
   4  14   0    34747.52    36131.95    613.50 o 
   6  14   0    23999.61    25137.05    589.96 o 
   8  14   0     1406.97     1390.85    233.37 o 
  10  14   0     3710.55     3541.05    411.32 o 
  12  14   0      200.09      216.96    222.09 o 
   1  15   0     2078.64     1948.69    157.38 o 
   3  15   0     4714.97     4494.21    212.57 o 
   5  15   0    10381.46    10072.10    349.92 o 
   7  15   0     2657.66     2598.58    272.23 o 
   9  15   0     1851.56     1594.15    331.40 o 
  11  15   0     4959.79     4779.68    507.38 o 
  13  15   0      141.38      -16.39    211.73 o 
   0  16   0     2165.57     1926.31    314.41 o 
   2  16   0      729.93      608.49    129.89 o 
   4  16   0       44.69       35.45     78.61 o 
   6  16   0      365.66      402.04    137.81 o 
   8  16   0      791.32      658.38    191.53 o 
  10  16   0     1278.82     1230.05    312.93 o 
  12  16   0      627.64      491.04    260.83 o 
   1  17   0     6620.33     6410.13    311.62 o 
   3  17   0    10310.96     9702.35    449.29 o 
   5  17   0      512.55      426.26    114.98 o 
   7  17   0     3957.67     3790.77    327.83 o 
   9  17   0      328.67      309.49    209.90 o 
  11  17   0      616.42      621.65    289.56 o 
   0  18   0        2.76      -98.23    141.43 o 
   2  18   0      365.71      377.67    130.18 o 
   4  18   0       48.75        6.73    102.77 o 
   6  18   0       78.67       65.31    116.56 o 
   8  18   0      134.81        3.20    169.56 o 
  10  18   0       38.57      -72.18    178.32 o 
   1  19   0     2786.37     2647.14    273.08 o 
   3  19   0     2728.97     2707.16    252.86 o 
   5  19   0      441.43      386.05    160.65 o 
   7  19   0     3042.59     3282.52    310.92 o 
   9  19   0       29.04       88.57    192.64 o 
  11  19   0      864.47     1001.42    327.79 o 
   0  20   0     1732.19     1595.49    336.61 o 
   2  20   0       32.58      -16.15    106.79 o 
   4  20   0       48.26       -4.93    115.37 o 
   6  20   0       11.42      -70.21    144.89 o 
   8  20   0       44.76     -101.23    194.42 o 
  10  20   0      518.77      591.98    386.60 o 
   1  21   0      211.19      244.90    146.79 o 
   3  21   0       22.76       51.38    112.41 o 
   5  21   0     2824.99     2520.25    359.50 o 
   7  21   0      268.44       73.66    179.12 o 
   9  21   0     1171.74     1094.86    352.18 o 
   0  22   0    27591.02    28243.31   1117.39 o 
   2  22   0     2640.87     2283.96    292.06 o 
   4  22   0     9844.61     9340.99    434.90 o 
   6  22   0     7892.19     8454.12    662.21 o 
   8  22   0      102.43     -134.61    226.29 o 
   1  23   0     2083.25     2101.14    292.12 o 
   3  23   0     4354.49     4387.84    359.56 o 
   5  23   0     2485.03     2357.18    372.88 o 
   7  23   0     1197.54     1401.18    314.19 o 
   0  24   0     3450.68     3120.58    515.93 o 
   2  24   0      503.63      545.65    195.76 o 
   4  24   0      655.36      534.82    281.89 o 
   6  24   0     1750.10     1440.33    322.85 o 
   1  25   0      161.45       45.84    147.67 o 
   3  25   0      376.98      234.93    188.41 o 
   5  25   0       11.30     -128.63    202.02 o 
   0  26   0     2053.92     2800.54    546.07 o 
   2  26   0      418.85      409.26    195.43 o 
 -15   1   1      848.43      880.95    317.34 o 
 -13   1   1     2736.67     2773.52    403.21 o 
 -11   1   1     2142.95     1986.31    237.81 o 
  -9   1   1    15264.44    15164.12    307.37 o 
  -7   1   1      171.25      199.80     57.63 o 
  -5   1   1    45038.22    48486.39    485.42 o 
  -3   1   1      815.48      806.80     64.40 o 
  -1   1   1     2695.22     2897.97    116.32 o 
   1   1   1    15315.87    17214.03    246.17 o 
   3   1   1     1011.27     1045.36     61.68 o 
   5   1   1      160.57      155.30     58.56 o 
   7   1   1      785.62      727.74     70.76 o 
   9   1   1     2961.47     2622.06    191.93 o 
  11   1   1     1354.31     1087.29    168.86 o 
  13   1   1     1333.75     1568.41    252.40 o 
  15   1   1     1413.18     1503.80    382.23 o 
 -16   2   1      296.55      443.84    267.52 o 
 -14   2   1     1546.77     1458.92    358.67 o 
 -12   2   1      102.27       38.53    112.31 o 
 -10   2   1      886.80      793.50    117.35 o 
  -8   2   1       62.06       90.14     50.02 o 
  -6   2   1     2604.91     2541.78    133.32 o 
  -4   2   1     6226.26     6007.13    170.48 o 
  -2   2   1    30230.63    32256.10    469.16 o 
   0   2   1    47572.42    49515.18    417.05 o 
   2   2   1     3695.87     3832.62     83.24 o 
   4   2   1    53055.41    54366.95    428.43 o 
   6   2   1    74002.77    77641.20   1261.65 o 
   8   2   1     2883.98     2863.32    153.30 o 
  10   2   1    29475.66    30179.95    616.33 o 
  12   2   1     3269.32     3213.37    250.44 o 
  14   2   1     2682.27     3048.96    359.53 o 
  16   2   1      849.53      718.36    326.10 o 
 -15   3   1      189.40      546.67    253.67 o 
 -13   3   1      889.01     1071.32    284.68 o 
 -11   3   1     3265.93     3409.62    283.62 o 
  -9   3   1    13812.78    14451.66    306.27 o 
  -7   3   1     3656.96     3818.99    174.48 o 
  -5   3   1    59247.29    63601.11    670.65 o 
  -3   3   1      364.76      461.34     60.93 o 
  -1   3   1    30212.71    34473.44    332.45 o 
   1   3   1    35273.27    38137.27    336.88 o 
   3   3   1     9647.24    10407.82    168.83 o 
   5   3   1     9697.67     9686.86    194.70 o 
   7   3   1       88.20       75.92     50.80 o 
   9   3   1      185.68      185.15     94.54 o 
  11   3   1     3628.60     3540.27    243.01 o 
  13   3   1      214.08      252.42    158.00 o 
  15   3   1     1727.26     1848.63    422.82 o 
 -16   4   1     4945.27     5044.10    578.22 o 
 -14   4   1     3938.17     3958.41    467.95 o 
 -12   4   1     8150.99     8092.89    442.61 o 
 -10   4   1    28057.62    29465.21    611.83 o 
  -8   4   1     1149.65     1199.41    125.97 o 
  -6   4   1    22321.20    23252.03    383.84 o 
  -4   4   1     7651.76     7704.67    189.99 o 
  -2   4   1     7600.20     8438.98    232.11 o 
   0   4   1    22093.40    24113.09    359.65 o 
   2   4   1     4097.40     4034.10     99.18 o 
   4   4   1    23026.76    23252.90    341.82 o 
   6   4   1    16558.70    18021.85    299.52 o 
   8   4   1    16420.83    16461.29    410.91 o 
  10   4   1     8710.62     9206.76    358.25 o 
  12   4   1      419.23      361.18    133.25 o 
  14   4   1     3185.82     3292.70    356.14 o 
  16   4   1       65.15      346.73    380.56 o 
 -15   5   1       43.42       67.92    201.81 o 
 -13   5   1      919.64      862.12    217.53 o 
 -11   5   1     3800.56     3719.00    306.45 o 
  -9   5   1      349.32      250.66     80.81 o 
  -7   5   1    29616.67    29996.80    471.54 o 
  -5   5   1    48127.50    51319.05    665.95 o 
  -3   5   1    25783.94    27564.73    364.81 o 
  -1   5   1   209861.73   210247.38   1177.35 o 
   1   5   1      415.83      570.94     63.26 o 
   3   5   1   164907.97   168140.63    795.30 o 
   5   5   1    18136.18    17920.17    327.41 o 
   7   5   1    21598.78    22252.68    366.23 o 
   9   5   1    13422.71    13349.68    399.24 o 
  11   5   1     3146.79     2884.22    227.96 o 
  13   5   1     1986.05     2174.14    308.67 o 
  15   5   1      135.61       93.36    222.36 o 
 -14   6   1      869.30      906.41    296.13 o 
 -12   6   1     1671.74     1646.12    254.28 o 
 -10   6   1     8455.20     8654.21    417.23 o 
  -8   6   1      252.43      236.58     79.79 o 
  -6   6   1    17534.43    18892.71    445.71 o 
  -4   6   1     8552.76     8793.67    226.09 o 
  -2   6   1     5057.27     5794.67    164.07 o 
   0   6   1      646.42      506.98     55.20 o 
   2   6   1      380.30      314.43     59.89 o 
   4   6   1     6703.01     6701.42    163.88 o 
   6   6   1      385.14      461.97     81.11 o 
   8   6   1     6488.33     6071.23    264.05 o 
  10   6   1     1044.79      946.30    159.41 o 
  12   6   1      309.04      244.40    153.55 o 
  14   6   1     1344.31     1125.33    312.90 o 
 -15   7   1        3.29      -14.50    310.49 o 
 -13   7   1      359.06      297.46    154.34 o 
 -11   7   1      484.34      482.58    156.97 o 
  -9   7   1       95.36      177.89     96.85 o 
  -7   7   1     4820.05     4876.22    210.28 o 
  -5   7   1      213.22      203.60     68.02 o 
  -3   7   1     1737.52     1553.13    113.21 o 
  -1   7   1      933.61      824.75     68.21 o 
   1   7   1     3275.46     3505.52    140.95 o 
   3   7   1      238.17      349.13     48.72 o 
   5   7   1      867.52      902.17     85.68 o 
   7   7   1     1723.07     1486.51    125.09 o 
   9   7   1      660.55      630.89    130.25 o 
  11   7   1       15.54       14.81     94.50 o 
  13   7   1      494.42      421.73    233.87 o 
  15   7   1      108.97      107.44    220.85 o 
 -14   8   1     1387.08     1140.01    321.53 o 
 -12   8   1      937.17      855.65    203.44 o 
 -10   8   1     9704.97     9135.63    431.65 o 
  -8   8   1      745.51      596.36    145.30 o 
  -6   8   1     6323.25     6042.97    231.90 o 
  -4   8   1    12417.10    12773.71    311.38 o 
  -2   8   1       72.83       61.31     45.09 o 
   0   8   1     4575.16     4552.78    140.47 o 
   2   8   1     2388.08     2285.10    128.14 o 
   4   8   1      611.99      689.77     73.10 o 
   6   8   1      450.03      544.44     89.72 o 
   8   8   1      579.62      383.14    106.14 o 
  10   8   1      165.20       65.80    108.07 o 
  12   8   1      723.75      696.20    259.55 o 
  14   8   1       17.36      -73.70    184.22 o 
 -15   9   1       12.00      -41.08    271.83 o 
 -13   9   1        5.69        9.52    174.97 o 
 -11   9   1     1988.83     2196.56    362.96 o 
  -9   9   1     2683.43     2298.73    243.10 o 
  -7   9   1     2131.05     2040.77    159.44 o 
  -5   9   1    33153.82    35748.03    553.56 o 
  -3   9   1     1098.96     1419.20    118.21 o 
  -1   9   1    28344.15    28211.60    361.61 o 
   1   9   1    18802.65    20171.99    357.55 o 
   3   9   1    15495.74    14646.83    316.10 o 
   5   9   1     3511.06     3661.76    145.54 o 
   7   9   1     1909.79     1733.56    139.88 o 
   9   9   1     1398.04     1449.91    215.78 o 
  11   9   1     1288.19      971.54    267.19 o 
  13   9   1      447.04      338.04    233.64 o 
  15   9   1      370.32      152.20    238.58 o 
 -14  10   1      814.38      839.94    306.18 o 
 -12  10   1      430.80      363.48    211.03 o 
 -10  10   1     1156.41     1088.60    275.64 o 
  -8  10   1       26.71       26.83    104.07 o 
  -6  10   1       39.46       34.60     70.71 o 
  -4  10   1    15224.49    15926.80    382.42 o 
  -2  10   1      486.21      489.65     77.26 o 
   0  10   1    93835.91   100546.86    711.62 o 
   2  10   1    27349.46    28017.05    442.58 o 
   4  10   1    65320.61    68778.53    732.93 o 
   6  10   1    61863.95    65749.95    759.54 o 
   8  10   1     2506.76     2424.87    241.09 o 
  10  10   1    20692.13    21980.19    683.40 o 
  12  10   1     2291.91     1940.59    369.10 o 
  14  10   1     2496.67     3103.41    475.06 o 
 -13  11   1     3836.08     4329.47    496.79 o 
 -11  11   1      688.87      721.17    241.74 o 
  -9  11   1    23527.25    24628.70    692.39 o 
  -7  11   1     6342.99     6639.85    352.53 o 
  -5  11   1    46172.68    48398.29    708.19 o 
  -3  11   1    48668.42    50388.27    626.86 o 
  -1  11   1     2163.54     1803.78    108.98 o 
   1  11   1    39872.68    41404.54    559.96 o 
   3  11   1     4795.92     4760.76    203.24 o 
   5  11   1     1736.29     1634.65    155.02 o 
   7  11   1     3267.64     3271.54    224.61 o 
   9  11   1     8013.55     8637.64    445.47 o 
  11  11   1     3764.30     3637.22    434.25 o 
  13  11   1     2272.65     2827.13    460.82 o 
 -14  12   1      654.08      918.85    309.60 o 
 -12  12   1       59.34     -119.12    162.92 o 
 -10  12   1      187.84      279.00    196.46 o 
  -8  12   1      131.80      157.77    126.82 o 
  -6  12   1     3883.49     4004.99    230.00 o 
  -4  12   1     6507.59     5969.54    243.34 o 
  -2  12   1     1189.39     1197.85    117.63 o 
   0  12   1    76136.54    78514.59    674.20 o 
   2  12   1    11210.64    11340.25    311.80 o 
   4  12   1    32345.00    33971.12    557.50 o 
   6  12   1    58654.84    61654.78    782.96 o 
   8  12   1      672.35      669.29    169.87 o 
  10  12   1    17009.32    17474.91   1136.24 o 
  12  12   1     3427.70     3560.19    441.87 o 
  14  12   1     1330.64     1397.81    368.83 o 
 -13  13   1       18.38       66.69    201.25 o 
 -11  13   1     1404.86     1182.02    303.14 o 
  -9  13   1     3265.11     3227.38    299.35 o 
  -7  13   1     2332.74     2271.98    260.37 o 
  -5  13   1    11100.39    11774.33    353.21 o 
  -3  13   1      592.98      535.20     96.79 o 
  -1  13   1     8260.06     8585.41    245.61 o 
   1  13   1     2383.04     2141.91    169.51 o 
   3  13   1      481.34      470.62    105.47 o 
   5  13   1      195.25      144.77     86.61 o 
   7  13   1       94.90       32.57     94.03 o 
   9  13   1       15.49      -85.01    133.69 o 
  11  13   1     1019.55      717.84    262.77 o 
  13  13   1       52.80      -29.11    191.89 o 
 -12  14   1      741.03      848.74    298.43 o 
 -10  14   1     3143.68     2991.86    393.59 o 
  -8  14   1       42.10       42.42    121.27 o 
  -6  14   1     1759.93     1959.34    283.15 o 
  -4  14   1     3906.45     3723.76    214.74 o 
  -2  14   1      229.90      287.39     83.23 o 
   0  14   1     2833.75     2592.39    192.39 o 
   2  14   1     5389.54     5355.31    243.64 o 
   4  14   1      697.98      686.39    127.78 o 
   6  14   1     2777.89     2702.87    204.56 o 
   8  14   1     1128.55     1121.79    223.49 o 
  10  14   1     1254.54     1269.13    312.66 o 
  12  14   1     1299.89     1250.05    330.93 o 
 -13  15   1      957.57     1521.46    388.74 o 
 -11  15   1        4.96      -22.53    189.73 o 
  -9  15   1     3482.22     3891.62    434.46 o 
  -7  15   1     2659.03     2995.48    344.12 o 
  -5  15   1     1780.64     1814.35    185.12 o 
  -3  15   1    11398.45    12015.54    328.45 o 
  -1  15   1       31.22       27.94     87.02 o 
   1  15   1     3436.55     3413.16    219.92 o 
   3  15   1     6106.67     5968.39    271.15 o 
   5  15   1       83.44       39.34     87.13 o 
   7  15   1     2651.17     2793.78    247.61 o 
   9  15   1     3360.61     2928.74    391.23 o 
  11  15   1        4.78     -104.51    167.41 o 
  13  15   1     1072.53      759.08    292.54 o 
 -12  16   1        1.79      -37.34    205.02 o 
 -10  16   1      818.82      742.72    278.31 o 
  -8  16   1      168.88      139.34    168.50 o 
  -6  16   1       18.31      -20.85    100.03 o 
  -4  16   1       50.42       39.78     81.73 o 
  -2  16   1      355.50      296.52    111.23 o 
   0  16   1     6896.80     7233.39    309.38 o 
   2  16   1       64.41       38.53     75.13 o 
   4  16   1     7754.23     7744.50    319.09 o 
   6  16   1     6454.94     6464.76    309.81 o 
   8  16   1     1035.22      863.34    267.37 o 
  10  16   1     4255.31     3883.26    463.34 o 
  12  16   1      321.54      319.40    232.11 o 
 -11  17   1     2286.71     2354.84    439.99 o 
  -9  17   1      754.63      933.88    379.35 o 
  -7  17   1     6334.11     6535.44    371.01 o 
  -5  17   1    13907.23    15023.17    504.80 o 
  -3  17   1     1043.81      974.15    171.62 o 
  -1  17   1    24643.09    24329.52    637.24 o 
   1  17   1     4240.56     3922.24    248.65 o 
   3  17   1    10097.70    10193.60    334.23 o 
   5  17   1     5948.70     6183.02    310.59 o 
   7  17   1      758.31      577.94    167.77 o 
   9  17   1     1519.18     1714.01    363.05 o 
  11  17   1      237.89      417.04    248.54 o 
 -10  18   1     6637.05     7463.18    532.10 o 
  -8  18   1      195.20      261.89    152.03 o 
  -6  18   1     4901.04     5141.21    418.96 o 
  -4  18   1     3139.11     3492.83    292.00 o 
  -2  18   1      572.76      596.33    164.50 o 
   0  18   1      353.40      348.21    134.62 o 
   2  18   1     1755.96     1345.20    190.39 o 
   4  18   1     2576.75     2237.40    200.13 o 
   6  18   1      146.23      143.76    113.31 o 
   8  18   1     2401.23     2107.77    390.88 o 
  10  18   1      796.96      608.74    270.50 o 
 -11  19   1      892.20      691.29    228.81 o 
  -9  19   1      269.15      589.59    216.72 o 
  -7  19   1     2720.44     2434.27    358.41 o 
  -5  19   1     6526.89     6246.64    442.72 o 
  -3  19   1     1070.06      753.97    210.44 o 
  -1  19   1     7270.72     6804.05    377.12 o 
   1  19   1     1997.76     1920.16    221.34 o 
   3  19   1     3862.03     3528.21    263.75 o 
   5  19   1     1003.33     1322.49    258.39 o 
   7  19   1      177.13      195.51    199.59 o 
   9  19   1      197.68      194.86    208.40 o 
  11  19   1      438.19      387.82    262.54 o 
 -10  20   1      199.25      420.66    235.01 o 
  -8  20   1        6.58     -114.72    152.91 o 
  -6  20   1       50.47       43.39    166.39 o 
  -4  20   1      324.75      340.80    192.81 o 
  -2  20   1      177.44      250.64    139.09 o 
   0  20   1     4675.73     4709.47    336.22 o 
   2  20   1      445.09      436.20    140.55 o 
   4  20   1     3591.28     3790.79    276.55 o 
   6  20   1     5323.96     5740.47    437.41 o 
   8  20   1      363.53      332.53    237.13 o 
  10  20   1     2352.72     2428.26    602.25 o 
  -9  21   1     1285.26     1273.36    374.28 o 
  -7  21   1      530.24      567.02    227.16 o 
  -5  21   1      666.92      318.59    195.94 o 
  -3  21   1     2880.82     2984.35    337.55 o 
  -1  21   1       26.55      124.49    142.53 o 
   1  21   1     1027.43     1030.08    217.24 o 
   3  21   1     1343.03     1392.35    214.48 o 
   5  21   1      172.20      195.37    135.82 o 
   7  21   1      495.09      355.45    271.95 o 
   9  21   1      891.35      936.29    535.20 o 
  -8  22   1        0.73      -13.99    153.30 o 
  -6  22   1      508.07      616.39    238.03 o 
  -4  22   1      182.09      182.99    226.28 o 
  -2  22   1        1.70      -28.29    132.35 o 
   0  22   1     1060.29      901.52    209.85 o 
   2  22   1       32.32       -4.69    111.94 o 
   4  22   1      128.64       57.69    128.53 o 
   6  22   1      246.14      189.89    165.63 o 
   8  22   1        4.96      -30.92    218.16 o 
  -7  23   1       47.33       31.66    185.39 o 
  -5  23   1     1242.13     1151.29    340.07 o 
  -3  23   1      396.97      492.39    261.37 o 
  -1  23   1      354.93      388.22    185.06 o 
   1  23   1      717.69      814.67    207.70 o 
   3  23   1       78.86       10.70    120.44 o 
   5  23   1      134.29      329.58    168.81 o 
   7  23   1       32.01      -18.95    218.21 o 
  -6  24   1      906.13      894.62    329.27 o 
  -4  24   1      621.02      709.51    305.75 o 
  -2  24   1      391.40      257.65    235.99 o 
   0  24   1     5483.61     5803.74    408.10 o 
   2  24   1      664.83      705.99    206.14 o 
   4  24   1     2698.62     2833.21    319.19 o 
   6  24   1     4715.47     5443.07    650.78 o 
  -3  25   1     2438.12     3247.34    534.88 o 
  -1  25   1      134.29      212.34    168.19 o 
   1  25   1     1994.29     1918.98    293.57 o 
   3  25   1      796.39      717.92    212.53 o 
   0  26   1     1178.47     1028.39    243.16 o 
 -16   0   2       21.09      -35.04    323.78 o 
 -14   0   2       79.53      192.09    304.45 o 
 -12   0   2      861.78      752.66    350.36 o 
 -10   0   2      798.11      864.57    211.91 o 
  -8   0   2      902.39     1006.72    154.36 o 
  -6   0   2    11764.20    13030.28    393.24 o 
  -4   0   2     2068.81     2659.03    164.03 o 
  -2   0   2    38655.40    41479.59    855.35 o 
   0   0   2     7976.64     9047.55    252.82 o 
   2   0   2    86344.32    92998.14    715.54 o 
   4   0   2    12584.70    12749.69    408.69 o 
   6   0   2    72501.97    76334.17   1163.38 o 
   8   0   2     3184.72     3008.83    293.01 o 
  10   0   2    35282.50    36232.14    986.37 o 
  12   0   2    12548.37    12793.71    667.86 o 
  14   0   2     2927.61     2599.20    390.45 o 
  16   0   2     5644.06     6210.95    894.01 o 
 -15   1   2      755.49     1066.24    335.16 o 
 -13   1   2     1666.09     1400.27    326.00 o 
 -11   1   2     7773.18     7276.51    513.40 o 
  -9   1   2     5770.71     5969.21    219.47 o 
  -7   1   2    16280.91    16698.96    336.18 o 
  -5   1   2     2451.12     2516.92    121.77 o 
  -3   1   2   120710.44   126466.47    703.86 o 
  -1   1   2     4035.01     4644.90    127.92 o 
   1   1   2    82359.59    90178.17    602.17 o 
   3   1   2     9777.46     9600.87    179.58 o 
   5   1   2    28480.77    28368.82    458.35 o 
   7   1   2     4275.08     4378.96    223.41 o 
   9   1   2      831.62      627.90    135.10 o 
  11   1   2      267.53      216.25    120.42 o 
  13   1   2        8.47       80.01    114.02 o 
  15   1   2      373.76      277.30    202.39 o 
 -16   2   2      226.78      426.12    280.28 o 
 -14   2   2     2752.50     2290.78    426.49 o 
 -12   2   2      665.33     1230.86    287.12 o 
 -10   2   2    13530.35    13618.39    403.77 o 
  -8   2   2     6480.85     6199.52    223.29 o 
  -6   2   2    34393.12    37665.05    744.61 o 
  -4   2   2    31012.51    30109.24    853.54 o 
  -2   2   2      508.72      574.49    101.21 o 
   0   2   2    50851.58    53363.47    519.63 o 
   2   2   2      108.54       95.44     37.33 o 
   4   2   2       35.20       17.14     39.30 o 
   6   2   2      175.96      122.03     69.18 o 
   8   2   2      417.56      359.87    103.90 o 
  10   2   2     3803.59     3630.51    251.33 o 
  12   2   2      115.33      176.58    119.78 o 
  14   2   2     1746.00     1728.04    248.45 o 
  16   2   2      346.93      214.94    244.32 o 
 -15   3   2       85.09       23.50    233.21 o 
 -13   3   2     1657.22     1577.92    342.95 o 
 -11   3   2     1911.32     1755.35    197.05 o 
  -9   3   2      572.62      567.62    118.13 o 
  -7   3   2    20052.23    21240.84    410.23 o 
  -5   3   2    14507.16    15751.80    275.42 o 
  -3   3   2    28251.29    27212.27    535.61 o 
  -1   3   2    59821.75    61974.29    557.91 o 
   1   3   2      449.50      540.32     73.49 o 
   3   3   2    39436.54    40479.79    407.55 o 
   5   3   2    21432.29    22412.37    334.30 o 
   7   3   2     3165.17     3043.46    193.19 o 
   9   3   2    12893.03    13243.47    414.72 o 
  11   3   2      481.69      494.86    138.32 o 
  13   3   2     1653.37     1845.62    242.50 o 
  15   3   2      506.58      563.77    232.06 o 
 -16   4   2      250.38      418.57    273.93 o 
 -14   4   2      650.36      746.64    283.14 o 
 -12   4   2      246.87      150.90    172.86 o 
 -10   4   2     3013.72     3108.82    221.39 o 
  -8   4   2      150.13      105.80     94.10 o 
  -6   4   2     2408.45     2446.52    132.68 o 
  -4   4   2     2084.42     2189.66    164.56 o 
  -2   4   2     2129.83     2045.59    105.44 o 
   0   4   2     5083.60     5154.72    182.04 o 
   2   4   2    15728.03    15955.45    507.09 o 
   4   4   2      904.32      771.67     81.26 o 
   6   4   2    12369.09    12647.32    336.50 o 
   8   4   2     1785.82     1800.27    171.06 o 
  10   4   2     3012.33     2808.97    224.41 o 
  12   4   2     3292.53     3277.83    263.91 o 
  14   4   2       26.91       55.17    152.62 o 
 -15   5   2      335.51      173.57    222.29 o 
 -13   5   2        9.35       12.73    177.29 o 
 -11   5   2      234.16      196.35    111.21 o 
  -9   5   2       15.35       83.31     98.88 o 
  -7   5   2        6.40       -4.38     57.37 o 
  -5   5   2     5267.58     5149.41    308.50 o 
  -3   5   2     4113.43     4141.78    134.74 o 
  -1   5   2    19563.14    20315.58    429.62 o 
   1   5   2    27908.52    29198.52    466.94 o 
   3   5   2     5274.86     4969.25    154.74 o 
   5   5   2    24347.89    24743.16    319.83 o 
   7   5   2      336.30      298.70     94.21 o 
   9   5   2     3989.72     3700.02    233.46 o 
  11   5   2     1504.22     1733.34    216.89 o 
  13   5   2      374.39      333.01    145.92 o 
  15   5   2       46.83     -110.35    208.05 o 
 -14   6   2     5889.74     6319.61    569.83 o 
 -12   6   2     4063.80     3687.97    329.67 o 
 -10   6   2    37097.73    39704.16    839.53 o 
  -8   6   2     7653.63     7560.93    347.99 o 
  -6   6   2    86869.13    92260.18    764.22 o 
  -4   6   2    69734.52    71683.30    794.64 o 
  -2   6   2     4376.75     4363.56    272.93 o 
   0   6   2    96379.37    99728.06    920.07 o 
   2   6   2     6229.26     6259.74    213.31 o 
   4   6   2      107.23      167.93     49.41 o 
   6   6   2     2865.21     2551.15    124.65 o 
   8   6   2     4126.31     4232.72    239.95 o 
  10   6   2     3729.70     3610.23    248.00 o 
  12   6   2      253.76      225.58    145.72 o 
  14   6   2     3576.47     3225.05    456.14 o 
 -15   7   2     1386.46     1343.43    544.86 o 
 -13   7   2     1747.38     2006.87    389.27 o 
 -11   7   2        3.63      -17.14    140.51 o 
  -9   7   2       12.06      -64.73     94.08 o 
  -7   7   2    15996.49    16320.72    489.35 o 
  -5   7   2    24775.89    26537.70    435.11 o 
  -3   7   2      818.93      779.15     93.69 o 
  -1   7   2   152272.03   155441.39   1224.79 o 
   1   7   2    35063.14    36675.54    584.20 o 
   3   7   2    53485.63    55301.05    580.88 o 
   5   7   2   101789.37   107341.80    746.86 o 
   7   7   2      596.99      425.88    104.06 o 
   9   7   2    32205.29    32741.65    653.52 o 
  11   7   2     2451.17     2285.92    267.67 o 
  13   7   2     2512.36     2869.09    418.21 o 
  15   7   2      506.49      595.91    289.87 o 
 -14   8   2     4062.95     3566.37    663.26 o 
 -12   8   2     1266.52     1203.83    242.75 o 
 -10   8   2    22520.32    23432.90    677.87 o 
  -8   8   2     2771.26     2634.69    236.75 o 
  -6   8   2    39895.46    42664.68    561.04 o 
  -4   8   2    28893.17    30869.09    440.71 o 
  -2   8   2     1472.44     1346.03    103.31 o 
   0   8   2    25419.47    26387.73    518.31 o 
   2   8   2     3864.32     4004.65    168.34 o 
   4   8   2      601.70      663.63     73.65 o 
   6   8   2      849.65      748.08     91.39 o 
   8   8   2     1366.49     1172.04    161.20 o 
  10   8   2     9580.91     9626.77    455.78 o 
  12   8   2       73.04       73.87    130.99 o 
  14   8   2     2605.61     2866.41    445.40 o 
 -15   9   2      132.55      111.15    323.78 o 
 -13   9   2     1459.16     1623.66    355.24 o 
 -11   9   2     2660.40     2633.47    350.55 o 
  -9   9   2     8414.08     8471.36    411.04 o 
  -7   9   2     3332.64     3288.87    258.95 o 
  -5   9   2     6421.76     6845.00    225.66 o 
  -3   9   2    27897.31    29206.82    446.87 o 
  -1   9   2     4349.74     4737.62    185.45 o 
   1   9   2    22165.68    22057.06    436.43 o 
   3   9   2     6289.79     6200.57    221.36 o 
   5   9   2    10036.35    10416.15    238.02 o 
   7   9   2     3596.52     3365.78    220.85 o 
   9   9   2        1.91        0.86    100.28 o 
  11   9   2        3.27      102.16    136.16 o 
  13   9   2      320.43      353.18    236.26 o 
  15   9   2      431.73      597.78    281.89 o 
 -14  10   2       67.39      -32.62    309.28 o 
 -12  10   2       54.82      159.76    189.28 o 
 -10  10   2     1448.54     1835.69    265.37 o 
  -8  10   2      553.00      424.17    149.52 o 
  -6  10   2      642.85      668.47    140.50 o 
  -4  10   2    12936.74    12953.77    316.95 o 
  -2  10   2       18.84      -22.45     40.49 o 
   0  10   2    15426.38    15430.76    300.96 o 
   2  10   2    13643.23    13535.87    324.14 o 
   4  10   2     5860.31     5893.42    229.18 o 
   6  10   2    23335.71    23554.54    457.36 o 
   8  10   2      422.81      392.98    140.71 o 
  10  10   2     7644.47     7541.88    430.20 o 
  12  10   2     2827.19     2262.26    398.85 o 
  14  10   2      354.07      192.18    222.73 o 
 -13  11   2      327.98      428.30    238.29 o 
 -11  11   2      418.51      428.25    220.29 o 
  -9  11   2       69.62       97.14    128.02 o 
  -7  11   2     4421.61     4448.20    647.55 o 
  -5  11   2      822.44      909.26    122.43 o 
  -3  11   2     4052.30     3930.53    191.78 o 
  -1  11   2     8865.80     8513.70    235.39 o 
   1  11   2      265.68      218.05     86.87 o 
   3  11   2     4480.82     4296.58    205.19 o 
   5  11   2     2873.81     2507.32    174.76 o 
   7  11   2      163.07       64.01     96.46 o 
   9  11   2     1942.55     1761.13    265.86 o 
  11  11   2      376.73      424.39    223.61 o 
  13  11   2       86.84      127.21    209.13 o 
 -14  12   2      181.09      337.93    235.40 o 
 -12  12   2       32.14       64.01    182.91 o 
 -10  12   2     1121.16      979.30    280.03 o 
  -8  12   2       93.92      149.89    153.77 o 
  -6  12   2     1185.75     1136.47    176.39 o 
  -4  12   2        9.14       39.52     62.05 o 
  -2  12   2      460.62      407.03     85.09 o 
   0  12   2      463.84      417.84     75.21 o 
   2  12   2      470.74      365.90     91.32 o 
   4  12   2     1125.85     1174.95    144.25 o 
   6  12   2     4089.11     3969.92    223.61 o 
   8  12   2       45.14       43.88    116.07 o 
  10  12   2     4915.19     4743.96    365.31 o 
  12  12   2      275.25      256.91    226.35 o 
  14  12   2      673.98      504.01    294.63 o 
 -13  13   2     1150.08     1182.11    337.16 o 
 -11  13   2     2879.66     2991.77    422.36 o 
  -9  13   2     3297.05     3576.26    375.24 o 
  -7  13   2     6742.82     7070.04    352.66 o 
  -5  13   2     2506.12     2606.16    217.55 o 
  -3  13   2    19083.18    19586.03    426.24 o 
  -1  13   2      183.37      188.29     73.58 o 
   1  13   2    20642.79    20659.63    512.23 o 
   3  13   2     4103.52     4237.02    220.55 o 
   5  13   2     8520.54     8398.32    312.05 o 
   7  13   2     3726.14     3729.91    266.72 o 
   9  13   2       92.04       92.08    143.75 o 
  11  13   2      414.45      576.82    254.91 o 
  13  13   2       74.39      -68.91    186.74 o 
 -12  14   2      798.70      710.27    283.70 o 
 -10  14   2     3161.67     2810.09    547.28 o 
  -8  14   2       85.89      144.35    125.53 o 
  -6  14   2    12347.10    13089.21    459.72 o 
  -4  14   2      995.35      870.24    136.49 o 
  -2  14   2     2105.27     2255.62    182.21 o 
   0  14   2     3951.19     4188.77    229.88 o 
   2  14   2     1680.33     1469.95    188.68 o 
   4  14   2      101.99       97.39     85.86 o 
   6  14   2     3382.05     3217.06    227.70 o 
   8  14   2       34.64       44.47    138.62 o 
  10  14   2     4696.71     4850.44    483.92 o 
  12  14   2      992.46      909.36    308.96 o 
 -13  15   2      340.02      399.89    362.44 o 
 -11  15   2      265.66      384.49    206.39 o 
  -9  15   2      186.52      230.76    143.15 o 
  -7  15   2     1168.02     1303.69    213.48 o 
  -5  15   2     2423.12     2405.82    232.28 o 
  -3  15   2       96.83      115.00     91.20 o 
  -1  15   2    20517.11    20989.24    539.89 o 
   1  15   2     5973.69     5869.09    309.75 o 
   3  15   2    11917.17    11897.15    374.59 o 
   5  15   2    17167.81    17567.79    465.31 o 
   7  15   2      585.55      718.83    172.18 o 
   9  15   2     6267.70     7355.10    464.03 o 
  11  15   2      223.67      251.79    216.80 o 
  13  15   2      827.57     1067.39    346.33 o 
 -12  16   2     1265.89     1547.72    324.03 o 
 -10  16   2    10350.24    11281.18    612.25 o 
  -8  16   2     1697.18     1727.91    249.19 o 
  -6  16   2    22737.72    23404.78    629.23 o 
  -4  16   2    21090.29    22304.59    748.38 o 
  -2  16   2     3683.54     3451.41    300.26 o 
   0  16   2    25344.05    26315.13    575.46 o 
   2  16   2     1406.28     1433.72    200.70 o 
   4  16   2     1146.46     1220.71    171.31 o 
   6  16   2     1180.12     1239.92    180.39 o 
   8  16   2      799.21      657.39    203.74 o 
  10  16   2      500.05      322.77    229.57 o 
  12  16   2      166.84      229.50    239.19 o 
 -11  17   2        6.24      109.66    184.74 o 
  -9  17   2      143.93       85.32    150.68 o 
  -7  17   2     2047.21     2074.79    264.18 o 
  -5  17   2      337.30      332.57    180.52 o 
  -3  17   2      190.04      208.81    139.14 o 
  -1  17   2     9514.49     9324.82    397.76 o 
   1  17   2      920.97      753.49    150.07 o 
   3  17   2     4411.44     4106.95    294.77 o 
   5  17   2     5538.50     5268.65    293.70 o 
   7  17   2       54.10      110.83    127.60 o 
   9  17   2     2117.46     2096.00    402.29 o 
  11  17   2      350.87      518.90    268.67 o 
 -10  18   2      397.93      572.61    246.79 o 
  -8  18   2        2.62       -8.04    129.69 o 
  -6  18   2      612.93      615.85    221.16 o 
  -4  18   2      461.58      416.47    229.34 o 
  -2  18   2      209.88      375.10    169.21 o 
   0  18   2     1455.87     1234.42    183.26 o 
   2  18   2        7.01        8.16    101.43 o 
   4  18   2     1196.04     1216.94    181.24 o 
   6  18   2      265.89      161.61    116.62 o 
   8  18   2      303.09      275.77    186.22 o 
  10  18   2      197.27      214.44    230.65 o 
 -11  19   2      168.93      -55.69    204.77 o 
  -9  19   2      930.82      879.36    265.00 o 
  -7  19   2     3546.98     3409.36    378.71 o 
  -5  19   2      384.45      388.03    244.86 o 
  -3  19   2     2427.08     2230.11    403.00 o 
  -1  19   2     7728.62     8002.99    479.32 o 
   1  19   2      286.36      247.66    120.22 o 
   3  19   2     4830.55     4594.08    290.17 o 
   5  19   2     5232.30     5237.94    310.26 o 
   7  19   2      115.28        1.65    137.70 o 
   9  19   2     3053.61     3458.73    461.22 o 
 -10  20   2     4892.67     6097.74    598.84 o 
  -8  20   2     1266.70     1534.49    314.78 o 
  -6  20   2     5873.04     6476.24    490.54 o 
  -4  20   2    13516.15    14083.04    797.72 o 
  -2  20   2       54.90      255.96    169.23 o 
   0  20   2     9223.08     9521.68    442.71 o 
   2  20   2     4094.40     3755.41    277.76 o 
   4  20   2       38.94       87.30    152.44 o 
   6  20   2     1621.74     1586.42    257.01 o 
   8  20   2     1064.04      949.67    323.66 o 
  10  20   2      236.19      242.05    218.34 o 
  -9  21   2        2.57      237.60    187.95 o 
  -7  21   2      148.46      264.52    213.39 o 
  -5  21   2     1703.61     1345.55    366.94 o 
  -3  21   2      860.63      626.55    282.68 o 
  -1  21   2     6793.26     6354.46    446.42 o 
   1  21   2     6964.58     6683.01    354.93 o 
   3  21   2     1024.41     1114.09    196.02 o 
   5  21   2     8676.43     9424.92    558.61 o 
   7  21   2      449.04      348.72    261.99 o 
   9  21   2     1436.72     1571.69    401.02 o 
  -8  22   2       15.75      -19.77    158.97 o 
  -6  22   2     1175.40     1278.73    357.87 o 
  -4  22   2       36.55       57.77    206.95 o 
  -2  22   2      100.12      139.30    218.95 o 
   0  22   2       29.30       50.35    151.50 o 
   2  22   2      602.60      588.27    165.13 o 
   4  22   2     1322.43     1326.57    216.27 o 
   6  22   2     2333.38     2198.03    445.45 o 
   8  22   2      122.84      202.96    366.06 o 
  -7  23   2      728.53      889.92    292.93 o 
  -5  23   2      210.76      117.99    216.39 o 
  -3  23   2     1734.76     1533.38    386.56 o 
  -1  23   2        5.10       99.29    175.05 o 
   1  23   2     1835.60     1708.17    262.60 o 
   3  23   2      720.88      747.22    187.55 o 
   5  23   2      241.69      214.86    145.78 o 
   7  23   2      614.84      635.97    236.21 o 
  -6  24   2      278.51      171.47    229.89 o 
  -4  24   2        2.04        9.88    217.79 o 
  -2  24   2       22.32       48.66    229.28 o 
   0  24   2        2.06       49.88    154.46 o 
   2  24   2       63.73      -44.35    130.08 o 
   4  24   2       84.21       99.97    147.94 o 
   6  24   2      190.93       69.12    222.50 o 
  -3  25   2      423.25      504.14    291.17 o 
  -1  25   2     1012.27     1146.11    354.53 o 
   1  25   2      137.27      176.81    182.27 o 
   3  25   2     1126.96      950.67    214.22 o 
 -15   1   3      531.06      537.50    282.75 o 
 -13   1   3     1327.30     1110.16    300.80 o 
 -11   1   3     8368.11     8632.42    430.83 o 
  -9   1   3      133.11      115.53    133.45 o 
  -7   1   3    25046.16    25638.05    740.26 o 
  -5   1   3     6171.96     6346.74    176.24 o 
  -3   1   3    24342.76    24311.38    456.77 o 
  -1   1   3    27589.60    29507.87    386.18 o 
   1   1   3     1430.53     1575.40    106.54 o 
   3   1   3    42223.39    45038.21    400.98 o 
   5   1   3       48.89       65.90     44.22 o 
   7   1   3     4518.43     4487.25    240.73 o 
   9   1   3     1571.69     1631.72    194.81 o 
  11   1   3      457.26      389.68    136.01 o 
  13   1   3      127.14      158.56    137.21 o 
  15   1   3      137.84      268.82    167.74 o 
 -14   2   3      158.47      140.50    204.01 o 
 -12   2   3      365.42      271.52    206.71 o 
 -10   2   3      403.66      369.37    176.22 o 
  -8   2   3       35.02       54.68     87.15 o 
  -6   2   3    13128.57    13844.30    218.26 o 
  -4   2   3     3273.65     3442.29    196.98 o 
  -2   2   3    24083.00    25667.90    874.08 o 
   0   2   3    19959.42    20821.21    599.59 o 
   2   2   3    36133.54    38381.40    634.56 o 
   4   2   3    19081.38    19969.36    259.20 o 
   6   2   3     4991.72     4898.91    167.43 o 
   8   2   3    14307.70    14494.35    428.91 o 
  10   2   3     2707.30     2406.02    228.10 o 
  12   2   3     4477.40     4316.81    303.12 o 
  14   2   3      216.07      171.71    145.71 o 
 -15   3   3     3119.70     2608.69    475.78 o 
 -13   3   3      216.77      192.98    212.77 o 
 -11   3   3    15759.50    16107.31    582.20 o 
  -9   3   3     3068.38     3112.94    249.47 o 
  -7   3   3     9488.42     9333.61    316.01 o 
  -5   3   3    15261.75    14760.34    392.47 o 
  -3   3   3    14231.42    14374.71    457.28 o 
  -1   3   3      195.00      218.67     62.58 o 
   1   3   3     7911.37     7600.16    240.61 o 
   3   3   3     4619.36     4504.34    180.28 o 
   5   3   3    42420.77    44555.58    510.58 o 
   7   3   3     2791.38     2489.76    191.18 o 
   9   3   3    11153.09    11253.37    403.03 o 
  11   3   3     7647.60     7300.81    364.80 o 
  13   3   3     1357.56     1205.73    216.76 o 
  15   3   3     1361.96     1203.92    340.57 o 
 -14   4   3     1420.04     1475.16    358.09 o 
 -12   4   3      133.86       54.37    233.17 o 
 -10   4   3    16356.24    16891.29    484.89 o 
  -8   4   3    10026.68     9787.43    389.98 o 
  -6   4   3    63539.88    67891.23    920.92 o 
  -4   4   3   103517.05   107645.25   1881.65 o 
  -2   4   3     5010.31     4913.50    169.46 o 
   0   4   3   301662.59   288744.16   1762.75 o 
   2   4   3    26632.61    27599.95    481.00 o 
   4   4   3    48254.96    50258.32    540.46 o 
   6   4   3    68901.95    73537.02    704.47 o 
   8   4   3      447.75      462.12    121.88 o 
  10   4   3     2674.81     2615.94    231.44 o 
  12   4   3     2067.21     1970.76    246.54 o 
  14   4   3      198.67      135.32    160.80 o 
 -15   5   3     1872.42     1620.19    408.86 o 
 -13   5   3     3748.28     3217.47    424.88 o 
 -11   5   3     1263.29     1149.54    218.03 o 
  -9   5   3     7752.33     7894.31    335.65 o 
  -7   5   3     8089.79     8656.90    364.26 o 
  -5   5   3     1764.51     1767.26    180.88 o 
  -3   5   3     3700.82     3518.59    271.15 o 
  -1   5   3    61304.58    63394.60    699.78 o 
   1   5   3     4695.00     4565.52    206.75 o 
   3   5   3    33814.20    35092.49    521.00 o 
   5   5   3    86661.06    92214.30    792.09 o 
   7   5   3      719.10      759.74    110.03 o 
   9   5   3    40163.48    41497.70    759.67 o 
  11   5   3    11786.69    11047.17    436.76 o 
  13   5   3     4740.06     4464.83    380.98 o 
  15   5   3     5607.97     5541.54    582.28 o 
 -14   6   3      276.29      219.74    248.06 o 
 -12   6   3      451.28      331.95    197.81 o 
 -10   6   3     2738.09     2516.46    229.05 o 
  -8   6   3     2285.08     2132.33    385.39 o 
  -6   6   3    17589.20    18877.57    541.11 o 
  -4   6   3    19705.31    21197.97    649.49 o 
  -2   6   3     3339.48     3397.29    173.21 o 
   0   6   3    68879.57    73018.63    821.53 o 
   2   6   3      929.77      851.53    123.76 o 
   4   6   3    10729.13    11139.65    315.33 o 
   6   6   3    10584.70    10856.34    289.29 o 
   8   6   3        1.32       30.15     84.82 o 
  10   6   3      605.01      590.78    147.97 o 
  12   6   3      355.77      273.07    165.42 o 
  14   6   3      131.17       40.84    220.42 o 
 -15   7   3       33.50       84.26    213.80 o 
 -13   7   3      465.54      528.52    248.22 o 
 -11   7   3      833.41      751.48    165.41 o 
  -9   7   3       18.03        9.80    134.53 o 
  -7   7   3     5466.74     5681.33    323.70 o 
  -5   7   3     4179.21     4363.12    268.32 o 
  -3   7   3     8152.14     7599.56    202.92 o 
  -1   7   3    15476.62    15820.73    382.18 o 
   1   7   3        8.23      -34.64     58.61 o 
   3   7   3    12381.36    12901.06    400.73 o 
   5   7   3     2767.39     2486.76    151.25 o 
   7   7   3      670.34      686.69    109.10 o 
   9   7   3     3591.70     3540.69    307.97 o 
  11   7   3       32.50      100.25    133.58 o 
  13   7   3      316.53      118.41    158.80 o 
  15   7   3       82.26       11.67    220.69 o 
 -14   8   3      868.76      993.83    326.62 o 
 -12   8   3       82.65      -90.63    170.20 o 
 -10   8   3     9759.97     9625.85    569.19 o 
  -8   8   3     5088.34     5459.86    294.60 o 
  -6   8   3    17624.88    17599.79    634.98 o 
  -4   8   3    54163.49    58316.66    723.55 o 
  -2   8   3       42.30       14.77     59.37 o 
   0   8   3    76055.86    78687.67    941.27 o 
   2   8   3    38386.35    40521.11    691.95 o 
   4   8   3     8488.58     8480.23    301.55 o 
   6   8   3    33878.02    34945.42    525.35 o 
   8   8   3     1976.17     1856.92    258.26 o 
  10   8   3     2598.71     2721.48    300.28 o 
  12   8   3     3240.19     3545.84    347.80 o 
  14   8   3       57.45        6.20    225.29 o 
 -13   9   3     1655.39     1796.48    547.28 o 
 -11   9   3     1254.03      993.08    397.47 o 
  -9   9   3     8547.23     8851.59    390.38 o 
  -7   9   3     1964.66     2135.20    214.90 o 
  -5   9   3     3014.66     3063.58    260.46 o 
  -3   9   3     5960.16     5984.82    219.96 o 
  -1   9   3    12094.57    12334.24    381.24 o 
   1   9   3     1088.47      972.15    145.53 o 
   3   9   3     8144.05     8273.77    299.94 o 
   5   9   3    33570.49    33785.62    624.32 o 
   7   9   3      135.95      202.17     98.86 o 
   9   9   3    12594.13    12976.04    551.73 o 
  11   9   3     8326.04     8671.28    494.78 o 
  13   9   3     1172.20     1260.66    355.71 o 
 -14  10   3       42.92      -66.45    266.99 o 
 -12  10   3      473.61      395.06    353.98 o 
 -10  10   3      304.48      354.89    150.04 o 
  -8  10   3      189.46      199.25    117.05 o 
  -6  10   3    17613.63    16940.11    470.50 o 
  -4  10   3    11443.65    11990.52    329.75 o 
  -2  10   3     7230.76     7151.71    312.23 o 
   0  10   3    63321.94    66519.05    934.66 o 
   2  10   3      209.82      217.50     99.40 o 
   4  10   3    15140.00    15247.99    426.27 o 
   6  10   3     6456.99     6559.87    307.35 o 
   8  10   3     1179.43     1035.53    173.53 o 
  10  10   3      176.73      215.35    149.88 o 
  12  10   3      287.17      193.66    163.78 o 
  14  10   3       50.05     -108.05    185.78 o 
 -13  11   3      516.82      656.01    407.14 o 
 -11  11   3    13015.72    14002.11    645.28 o 
  -9  11   3     1350.48     1409.99    214.63 o 
  -7  11   3    14528.25    14824.95    479.99 o 
  -5  11   3    17564.99    18717.52    501.09 o 
  -3  11   3    12456.17    12742.86    307.65 o 
  -1  11   3     6173.64     6195.90    232.28 o 
   1  11   3     4138.44     4062.69    162.33 o 
   3  11   3     7401.70     7598.17    309.22 o 
   5  11   3     7322.47     6911.94    307.83 o 
   7  11   3     3340.17     3436.87    253.12 o 
   9  11   3      199.08      199.69    146.65 o 
  11  11   3     3637.00     3395.38    346.86 o 
  13  11   3        4.15      131.92    224.90 o 
 -14  12   3      247.40      248.87    356.40 o 
 -12  12   3       13.29      -41.21    159.96 o 
 -10  12   3       57.93      101.19    134.81 o 
  -8  12   3      292.15      301.10    137.08 o 
  -6  12   3     7508.84     7284.68    343.29 o 
  -4  12   3      300.93      339.14    131.84 o 
  -2  12   3    12979.41    13046.98    319.41 o 
   0  12   3    18586.66    18330.67    535.21 o 
   2  12   3     8690.88     7801.27    368.38 o 
   4  12   3     8322.51     8368.72    343.98 o 
   6  12   3      219.64      182.99    107.33 o 
   8  12   3     5507.99     5158.81    313.62 o 
  10  12   3      918.81      776.72    207.75 o 
  12  12   3     1520.08     1195.58    335.97 o 
 -13  13   3       68.66       40.02    181.78 o 
 -11  13   3     2643.64     2567.11    358.94 o 
  -9  13   3      506.20      629.87    180.25 o 
  -7  13   3      259.99      171.46    126.25 o 
  -5  13   3     2592.79     2445.40    250.99 o 
  -3  13   3      292.42      288.31    100.33 o 
  -1  13   3      592.41      506.40    144.60 o 
   1  13   3      482.78      381.88    136.64 o 
   3  13   3       28.31        3.19     91.15 o 
   5  13   3     6512.35     5729.95    307.32 o 
   7  13   3      247.28      282.63    126.54 o 
   9  13   3     2311.45     2180.51    310.78 o 
  11  13   3     1110.16     1136.01    257.79 o 
  13  13   3      164.78      164.33    207.78 o 
 -12  14   3      113.06      234.66    206.21 o 
 -10  14   3     4095.28     3853.85    326.25 o 
  -8  14   3     1328.62     1121.73    202.35 o 
  -6  14   3     7954.21     7766.17    374.54 o 
  -4  14   3    10468.18    10107.90    430.27 o 
  -2  14   3        2.06        0.85     77.64 o 
   0  14   3    16988.77    16910.03    570.25 o 
   2  14   3     7115.52     6739.65    383.03 o 
   4  14   3      647.53      632.04    146.68 o 
   6  14   3     7364.25     7070.96    358.65 o 
   8  14   3     1300.81     1117.68    204.54 o 
  10  14   3       72.71       75.60    154.80 o 
  12  14   3     1678.91     1616.75    381.22 o 
 -11  15   3     1819.65     1965.18    343.68 o 
  -9  15   3       33.02       50.67    133.41 o 
  -7  15   3     7660.50     8251.42    401.06 o 
  -5  15   3     6393.26     7321.25    402.58 o 
  -3  15   3     6366.70     6211.89    499.36 o 
  -1  15   3    25057.28    25373.47    597.02 o 
   1  15   3      139.45      152.94    129.40 o 
   3  15   3    17711.29    18631.50    634.59 o 
   5  15   3     8671.79     8622.24    395.07 o 
   7  15   3     2859.98     3115.97    273.95 o 
   9  15   3     6078.74     6117.63    447.66 o 
  11  15   3       33.26      132.41    197.50 o 
 -12  16   3       15.97       33.11    156.37 o 
 -10  16   3       93.43       42.45    143.36 o 
  -8  16   3      188.04      159.62    142.34 o 
  -6  16   3      316.55      309.93    159.47 o 
  -4  16   3       16.48       84.41    174.84 o 
  -2  16   3     2780.27     2711.33    234.35 o 
   0  16   3     1135.00     1069.17    279.64 o 
   2  16   3     2500.68     2221.77    266.18 o 
   4  16   3     1867.20     1848.85    264.15 o 
   6  16   3      250.10      237.50    133.11 o 
   8  16   3     1631.27     1490.62    235.83 o 
  10  16   3      104.69      121.96    174.46 o 
  12  16   3      488.94      500.01    264.81 o 
 -11  17   3     1166.07     1268.50    295.10 o 
  -9  17   3      844.41     1042.81    223.23 o 
  -7  17   3       25.04       47.35    173.13 o 
  -5  17   3      213.79      211.04    214.77 o 
  -3  17   3       17.16       82.57    190.50 o 
  -1  17   3     2714.08     2270.79    228.76 o 
   1  17   3     2405.59     2280.84    288.97 o 
   3  17   3     1921.21     1733.33    266.88 o 
   5  17   3    12369.30    12210.54    488.37 o 
   7  17   3       14.63       47.22    130.86 o 
   9  17   3     5896.49     6112.06    465.02 o 
  11  17   3     1953.52     1969.14    421.55 o 
 -10  18   3     3871.93     3880.55    417.10 o 
  -8  18   3     2974.71     3108.93    392.82 o 
  -6  18   3    11389.39    12040.57    744.77 o 
  -4  18   3    19974.83    21826.52    966.87 o 
  -2  18   3      151.95      102.75    204.38 o 
   0  18   3    39008.24    40146.93    835.90 o 
   2  18   3     9254.42     9756.65    510.96 o 
   4  18   3     7237.37     7020.14    452.31 o 
   6  18   3    13699.72    13727.46    539.10 o 
   8  18   3      162.49      163.88    148.40 o 
  10  18   3     1043.61      804.70    311.04 o 
  -9  19   3     1120.96     1031.15    275.96 o 
  -7  19   3      219.66      218.29    251.36 o 
  -5  19   3      102.18      104.88    212.03 o 
  -3  19   3      549.19      468.39    254.91 o 
  -1  19   3     3537.57     3476.92    284.14 o 
   1  19   3      509.64      425.64    150.99 o 
   3  19   3     2045.48     2011.74    310.02 o 
   5  19   3     9349.43     9545.85    541.89 o 
   7  19   3        8.56      -71.54    126.47 o 
   9  19   3     4395.02     4401.51    506.77 o 
  -8  20   3        7.86       17.89    190.13 o 
  -6  20   3     1704.19     1129.59    476.00 o 
  -4  20   3       57.32      -60.84    201.47 o 
  -2  20   3     1567.48     1601.03    374.81 o 
   0  20   3     1774.15     1282.28    215.71 o 
   2  20   3      962.97      685.37    186.71 o 
   4  20   3      704.37      707.93    231.28 o 
   6  20   3       79.25      142.50    148.01 o 
   8  20   3      465.43      481.87    187.01 o 
  -9  21   3      245.47      202.02    279.68 o 
  -7  21   3     2209.44     2425.91    464.98 o 
  -5  21   3      731.38      978.41    323.49 o 
  -3  21   3     3560.15     3326.28    485.38 o 
  -1  21   3     2478.47     2504.21    442.80 o 
   1  21   3      202.39      156.31    134.56 o 
   3  21   3     3593.73     3457.65    310.81 o 
   5  21   3      270.54      248.51    195.60 o 
   7  21   3      622.35      377.76    181.83 o 
  -8  22   3      221.68      253.80    205.17 o 
  -6  22   3     1173.30     1391.34    369.85 o 
  -4  22   3     2270.20     2199.31    447.74 o 
  -2  22   3       33.19       92.52    215.70 o 
   0  22   3     3010.07     2788.31    307.12 o 
   2  22   3     1712.92     1646.03    265.63 o 
   4  22   3      679.71      665.41    209.28 o 
   6  22   3     1667.68     1694.39    402.66 o 
  -5  23   3      390.10      622.48    286.16 o 
  -3  23   3       20.79       -9.55    226.71 o 
  -1  23   3       19.39      -29.78    201.91 o 
   1  23   3        6.99      -30.77    141.07 o 
   3  23   3       16.47      -45.65    147.66 o 
   5  23   3      452.29      407.43    200.71 o 
  -4  24   3       10.63       93.32    239.78 o 
  -2  24   3      859.86      966.83    337.03 o 
   0  24   3      689.78      763.64    308.86 o 
   2  24   3      164.84      215.07    175.19 o 
   4  24   3      837.28      864.72    228.31 o 
  -1  25   3      774.61      732.51    301.96 o 
   1  25   3       32.35      -60.94    218.07 o 
 -14   0   4     5236.89     5285.53    774.41 o 
 -12   0   4     1528.82     1171.88    411.97 o 
 -10   0   4    16167.78    15270.65    962.87 o 
  -8   0   4     4312.74     4288.83    530.37 o 
  -6   0   4     3499.42     3412.18    234.35 o 
  -4   0   4     3229.07     2960.79    210.17 o 
  -2   0   4     6099.23     5995.20    290.26 o 
   0   0   4    27657.14    32033.89    668.48 o 
   2   0   4    13676.12    14157.35    881.32 o 
   4   0   4    33531.88    33483.14    617.20 o 
   6   0   4     7131.95     7062.02    425.86 o 
   8   0   4    19900.19    20267.32    756.97 o 
  10   0   4     7171.81     7536.48    523.20 o 
  12   0   4      854.99      912.43    265.40 o 
  14   0   4     4343.10     4489.16    738.77 o 
 -15   1   4      902.94     1034.78    336.83 o 
 -13   1   4      157.17      250.08    311.70 o 
 -11   1   4    10411.53    10495.11    596.40 o 
  -9   1   4     7151.85     7420.27    478.52 o 
  -7   1   4    12552.03    12043.65    404.42 o 
  -5   1   4    61977.33    62985.24    847.65 o 
  -3   1   4      114.03       74.18     48.78 o 
  -1   1   4    42725.99    42577.23    542.12 o 
   1   1   4     6590.17     6289.61    212.84 o 
   3   1   4     7253.28     6957.30    216.12 o 
   5   1   4     1382.79     1143.14     93.61 o 
   7   1   4      826.68      829.01    148.34 o 
   9   1   4      222.71      194.30    112.12 o 
  11   1   4     1580.89     1202.38    207.38 o 
  13   1   4        5.81       26.64    125.26 o 
  15   1   4      680.33      578.03    201.74 o 
 -14   2   4      198.76      301.53    222.79 o 
 -12   2   4      332.33      322.59    209.73 o 
 -10   2   4       56.84      -11.50    145.56 o 
  -8   2   4      777.54      786.43    218.05 o 
  -6   2   4     2816.55     2717.01    218.39 o 
  -4   2   4    10542.61     9935.19    236.29 o 
  -2   2   4      809.38      893.56    102.06 o 
   0   2   4    48178.01    50793.84    599.50 o 
   2   2   4     7688.85     7265.97    227.06 o 
   4   2   4    22025.66    21912.48    361.15 o 
   6   2   4    21375.78    21841.98    376.27 o 
   8   2   4      629.79      527.29    140.47 o 
  10   2   4     6015.75     6041.17    331.33 o 
  12   2   4      406.41      304.62    149.23 o 
  14   2   4      411.49      431.55    175.36 o 
 -15   3   4       48.08      -96.53    185.64 o 
 -13   3   4     2525.00     2084.01    565.40 o 
 -11   3   4      661.47      659.15    228.64 o 
  -9   3   4     5530.43     5250.88    429.79 o 
  -7   3   4     8345.49     8588.48    377.62 o 
  -5   3   4       36.06      123.32     88.04 o 
  -3   3   4    16784.48    17524.84    319.35 o 
  -1   3   4    16294.90    16577.26    337.03 o 
   1   3   4      792.15      961.92    107.08 o 
   3   3   4     6496.04     6025.92    212.79 o 
   5   3   4    18383.19    18652.46    310.09 o 
   7   3   4        0.23       -2.62     79.32 o 
   9   3   4     7843.00     7863.47    360.63 o 
  11   3   4     4512.27     4559.15    308.17 o 
  13   3   4     1162.17     1101.21    221.95 o 
  15   3   4     1275.52     1348.36    306.76 o 
 -14   4   4     1054.25     1016.53    328.14 o 
 -12   4   4       43.72       40.25    134.45 o 
 -10   4   4     6311.78     5770.28    444.16 o 
  -8   4   4     4310.29     4120.28    247.70 o 
  -6   4   4     6504.09     6993.30    340.32 o 
  -4   4   4    20897.83    21231.08    638.70 o 
  -2   4   4     2591.92     2485.00    178.23 o 
   0   4   4     9789.79    10579.89    321.39 o 
   2   4   4    26561.98    27116.42    599.73 o 
   4   4   4      387.65      361.42     72.77 o 
   6   4   4     5755.53     5978.08    224.28 o 
   8   4   4     3813.47     3588.92    249.44 o 
  10   4   4      102.07      107.13    113.48 o 
  12   4   4      783.72      878.52    190.32 o 
  14   4   4      834.24      744.50    242.16 o 
 -15   5   4      255.51      234.05    243.96 o 
 -13   5   4       23.76       64.03    269.41 o 
 -11   5   4     1375.88     1250.26    233.79 o 
  -9   5   4     3600.96     3678.34    253.24 o 
  -7   5   4     2569.12     2332.14    279.92 o 
  -5   5   4    23529.71    25195.06    744.30 o 
  -3   5   4      158.29      199.25     60.19 o 
  -1   5   4    28619.26    32695.23    604.22 o 
   1   5   4    11655.41    11409.61    348.63 o 
   3   5   4     5533.17     5650.03    264.57 o 
   5   5   4     3285.63     3405.35    200.69 o 
   7   5   4      168.72      142.45    101.48 o 
   9   5   4      318.71      282.50    130.95 o 
  11   5   4      494.37      459.23    157.15 o 
  13   5   4        7.53       40.87    162.11 o 
  15   5   4      466.07      573.15    222.46 o 
 -14   6   4       13.30      -60.10    197.33 o 
 -12   6   4      840.41      871.80    267.25 o 
 -10   6   4       26.40     -105.54    139.67 o 
  -8   6   4     2261.92     2377.61    249.84 o 
  -6   6   4      927.82      836.07    203.44 o 
  -4   6   4    10728.19    10097.26    488.50 o 
  -2   6   4     1368.49     1904.92    148.37 o 
   0   6   4    50561.32    51806.34    746.83 o 
   2   6   4     3928.16     2911.00    201.76 o 
   4   6   4    39056.24    41080.04    646.06 o 
   6   6   4    28800.37    28322.66    486.52 o 
   8   6   4     1512.55     1423.65    195.30 o 
  10   6   4    13102.61    12926.04    562.08 o 
  12   6   4     1162.80     1236.36    261.71 o 
  14   6   4      658.31      503.13    213.46 o 
 -13   7   4     1568.30     1605.59    535.20 o 
 -11   7   4     1133.19      824.62    211.68 o 
  -9   7   4     8724.03     9803.33    461.28 o 
  -7   7   4      410.89      431.53    192.52 o 
  -5   7   4    20740.83    22396.45    754.15 o 
  -3   7   4     1804.53     1800.63    143.65 o 
  -1   7   4     6764.91     7388.09    289.12 o 
   1   7   4     4016.71     3931.47    230.49 o 
   3   7   4      146.73      212.29    100.50 o 
   5   7   4     3801.30     3624.20    217.28 o 
   7   7   4      190.36      247.74    112.60 o 
   9   7   4     7545.96     7369.33    432.50 o 
  11   7   4     6524.08     6729.19    437.96 o 
  13   7   4     1864.28     1446.51    295.26 o 
 -14   8   4      956.14     1069.19    494.12 o 
 -12   8   4     3117.57     2684.39    441.62 o 
 -10   8   4     3009.06     3203.15    263.72 o 
  -8   8   4      786.60      847.62    198.28 o 
  -6   8   4      861.28      839.14    222.26 o 
  -4   8   4     1092.12      920.39    216.86 o 
  -2   8   4      126.02      157.53     84.61 o 
   0   8   4    23786.23    23758.53    538.37 o 
   2   8   4      539.08      614.78    129.63 o 
   4   8   4    28221.83    28903.86    572.96 o 
   6   8   4    21606.40    21538.83    516.24 o 
   8   8   4     9544.59     9503.78    482.97 o 
  10   8   4     7511.64     7425.45    449.69 o 
  12   8   4       29.18       60.63    162.16 o 
  14   8   4     1122.54     1258.32    288.85 o 
 -13   9   4      350.39      182.43    297.20 o 
 -11   9   4     6758.56     6442.99    524.23 o 
  -9   9   4     1003.31      953.35    185.56 o 
  -7   9   4    18386.05    19082.07    759.54 o 
  -5   9   4    28060.28    30361.45    914.97 o 
  -3   9   4     4842.70     4548.65    238.87 o 
  -1   9   4    49847.51    50523.66    798.42 o 
   1   9   4     5513.48     5614.88    291.69 o 
   3   9   4    21593.41    22340.80    575.21 o 
   5   9   4     6466.17     6047.78    290.49 o 
   7   9   4     1739.88     1745.95    198.86 o 
   9   9   4      541.15      675.81    207.53 o 
  11   9   4      184.31      163.31    164.08 o 
  13   9   4       73.59       89.29    167.58 o 
 -14  10   4     1135.18     1315.64    519.49 o 
 -12  10   4      309.22      169.14    282.70 o 
 -10  10   4     4973.68     5258.59    334.48 o 
  -8  10   4     2259.12     2424.69    243.61 o 
  -6  10   4      800.91      691.40    221.13 o 
  -4  10   4    12548.37    12029.10    592.32 o 
  -2  10   4     7283.57     7348.81    318.01 o 
   0  10   4     1385.34     1357.55    179.73 o 
   2  10   4    21697.26    21963.11    580.37 o 
   4  10   4     5630.90     5504.75    315.80 o 
   6  10   4     3850.80     3718.83    254.52 o 
   8  10   4    11287.32    11363.74    534.69 o 
  10  10   4        3.27      -32.56    142.74 o 
  12  10   4     2461.15     2668.19    362.31 o 
  14  10   4      591.09      754.17    321.39 o 
 -13  11   4      419.67      679.12    292.93 o 
 -11  11   4       85.78       13.25    131.96 o 
  -9  11   4      462.47      479.74    158.20 o 
  -7  11   4     1324.15     1267.61    228.61 o 
  -5  11   4        3.94      -53.62    128.11 o 
  -3  11   4     2512.74     2309.14    327.07 o 
  -1  11   4      424.25      534.66    133.85 o 
   1  11   4       76.49      121.65    104.88 o 
   3  11   4     1077.58      944.74    176.06 o 
   5  11   4       99.38       82.05     95.35 o 
   7  11   4      234.87      263.67    119.75 o 
   9  11   4      798.64      838.22    225.11 o 
  11  11   4      191.10      144.00    168.59 o 
  13  11   4        0.46      -48.96    158.92 o 
 -12  12   4      265.92      222.29    300.82 o 
 -10  12   4     1823.90     2227.12    280.80 o 
  -8  12   4      622.09      466.52    163.53 o 
  -6  12   4      243.70      215.85    133.03 o 
  -4  12   4     1579.42     1438.08    292.15 o 
  -2  12   4     2127.35     2087.99    224.30 o 
   0  12   4      398.28      408.21    137.54 o 
   2  12   4     1759.22     1719.44    226.74 o 
   4  12   4     5291.33     5263.38    338.78 o 
   6  12   4      345.87      254.61    122.74 o 
   8  12   4     3877.73     3755.71    343.90 o 
  10  12   4      678.37      538.64    199.20 o 
  12  12   4      251.56      180.47    188.97 o 
 -13  13   4      152.38       95.44    299.61 o 
 -11  13   4     4976.88     5356.00    438.62 o 
  -9  13   4     2008.11     2334.53    282.03 o 
  -7  13   4    11823.73    12557.56    550.27 o 
  -5  13   4    22713.48    24767.01    700.19 o 
  -3  13   4      670.64      758.14    171.26 o 
  -1  13   4    34594.63    34856.42    771.55 o 
   1  13   4     7522.57     7483.98    383.84 o 
   3  13   4    10998.36    10792.07    468.23 o 
   5  13   4     6260.39     6325.04    332.80 o 
   7  13   4      451.36      342.64    143.99 o 
   9  13   4      659.37      760.99    225.48 o 
  11  13   4      115.54      113.04    163.45 o 
  13  13   4       26.12       61.88    220.78 o 
 -12  14   4      850.94      880.36    261.98 o 
 -10  14   4     4066.47     4706.47    353.62 o 
  -8  14   4       33.04       86.28    143.48 o 
  -6  14   4     1037.22     1365.24    237.46 o 
  -4  14   4      120.64      187.32    138.37 o 
  -2  14   4      616.04      524.62    129.17 o 
   0  14   4     5777.99     5592.73    347.75 o 
   2  14   4       43.85       37.39    106.45 o 
   4  14   4    15377.42    15295.82    580.72 o 
   6  14   4     6571.45     6648.30    358.70 o 
   8  14   4     3647.98     3224.79    345.23 o 
  10  14   4     6104.51     5985.71    454.99 o 
  12  14   4       13.11      111.34    213.06 o 
 -11  15   4      520.70      583.45    221.30 o 
  -9  15   4     2258.99     2617.38    347.32 o 
  -7  15   4      264.56      140.16    156.33 o 
  -5  15   4     6817.12     7170.52    583.12 o 
  -3  15   4      835.96      780.68    263.75 o 
  -1  15   4     1861.92     1761.40    238.30 o 
   1  15   4     2092.97     1901.94    249.71 o 
   3  15   4       77.66       72.32    131.43 o 
   5  15   4      774.91      596.01    185.41 o 
   7  15   4      184.00      100.79    128.13 o 
   9  15   4     1863.64     1459.69    291.65 o 
  11  15   4     1691.93     1308.30    292.13 o 
 -10  16   4      335.62      312.41    195.25 o 
  -8  16   4      505.19      444.56    196.32 o 
  -6  16   4     1356.12     1286.56    330.72 o 
  -4  16   4     5188.47     4880.18    498.81 o 
  -2  16   4      827.64      761.50    266.46 o 
   0  16   4    16577.71    17359.80    631.97 o 
   2  16   4      825.03      935.61    208.25 o 
   4  16   4     7109.50     7288.66    441.02 o 
   6  16   4     7895.16     8101.71    411.17 o 
   8  16   4      169.15      169.55    180.65 o 
  10  16   4     2114.88     2275.28    358.38 o 
 -11  17   4       83.07       41.93    188.51 o 
  -9  17   4      570.92      743.23    355.19 o 
  -7  17   4       19.87      -98.47    181.10 o 
  -5  17   4     1699.83     1555.87    389.62 o 
  -3  17   4      121.54      156.40    199.44 o 
  -1  17   4      484.13      300.83    129.28 o 
   1  17   4      138.30      148.56    147.29 o 
   3  17   4       15.53       16.27    134.60 o 
   5  17   4      249.31      124.57    145.55 o 
   7  17   4        2.41      -95.99    118.59 o 
   9  17   4      390.20      354.79    206.47 o 
  11  17   4      379.47      461.38    262.52 o 
 -10  18   4      333.67      313.77    242.82 o 
  -8  18   4      166.26      281.50    232.65 o 
  -6  18   4      257.51      119.42    233.38 o 
  -4  18   4     1290.35     1467.87    357.60 o 
  -2  18   4      131.02      189.84    217.59 o 
   0  18   4      495.85      535.71    159.44 o 
   2  18   4     2430.48     2324.38    320.46 o 
   4  18   4        1.21       37.32    146.06 o 
   6  18   4      907.26     1125.34    251.44 o 
   8  18   4      732.89      646.55    238.01 o 
  10  18   4      180.59      217.69    195.43 o 
  -9  19   4     1682.45     1752.62    438.55 o 
  -7  19   4     2881.70     3057.86    553.92 o 
  -5  19   4      366.31      160.40    227.56 o 
  -3  19   4     5971.96     5962.42    567.22 o 
  -1  19   4     1176.55     1118.93    310.53 o 
   1  19   4      833.30      585.17    205.41 o 
   3  19   4     2990.25     2828.99    329.62 o 
   5  19   4      432.11      416.11    201.13 o 
   7  19   4       11.15      -13.01    166.36 o 
   9  19   4     1090.96     1334.97    315.43 o 
  -8  20   4       45.68       68.38    193.90 o 
  -6  20   4      434.74      374.52    261.40 o 
  -4  20   4     3032.49     3059.76    495.56 o 
  -2  20   4       18.72      189.46    239.18 o 
   0  20   4     6894.42     7835.87    636.00 o 
   2  20   4     3710.39     3993.50    380.79 o 
   4  20   4     1293.10     1185.07    265.79 o 
   6  20   4     6731.19     7336.24    514.00 o 
   8  20   4      343.35      232.68    191.06 o 
  -7  21   4      311.00      453.44    279.21 o 
  -5  21   4     3238.91     3509.59    501.82 o 
  -3  21   4      353.57      321.82    247.66 o 
  -1  21   4      987.97     1100.87    322.25 o 
   1  21   4      436.00      461.77    168.83 o 
   3  21   4       60.54      132.41    166.20 o 
   5  21   4       81.73      100.21    186.38 o 
   7  21   4        6.71     -122.89    167.04 o 
  -6  22   4        8.80       26.54    196.89 o 
  -4  22   4      254.26      198.68    222.15 o 
  -2  22   4     1125.00      869.06    333.47 o 
   0  22   4     1200.55      988.31    322.05 o 
   2  22   4      419.02      437.53    178.05 o 
   4  22   4     3262.69     3499.94    412.51 o 
   6  22   4      270.90      199.43    208.48 o 
  -5  23   4     3725.63     3266.76    745.41 o 
  -3  23   4       39.99       30.34    228.71 o 
  -1  23   4     3788.52     3262.17    495.52 o 
   1  23   4      977.04      907.21    330.22 o 
   3  23   4     1073.13      987.90    239.01 o 
   5  23   4      281.82      253.26    200.21 o 
  -2  24   4      280.29      146.87    244.70 o 
   0  24   4      955.28      846.11    322.35 o 
   2  24   4        7.12      125.73    219.25 o 
 -15   1   5        2.26      -38.74    201.59 o 
 -13   1   5      323.99      160.68    295.99 o 
 -11   1   5     1720.30     1709.68    337.86 o 
  -9   1   5     1325.56     1286.93    286.58 o 
  -7   1   5    10504.36     9282.60    538.14 o 
  -5   1   5    24023.67    24301.56    432.75 o 
  -3   1   5      229.25      188.13     72.62 o 
  -1   1   5    56191.07    59143.91   1046.36 o 
   1   1   5    31224.70    31756.62    520.56 o 
   3   1   5    21386.31    20991.30    412.63 o 
   5   1   5    36679.77    37751.62    517.58 o 
   7   1   5       27.50        7.54     99.30 o 
   9   1   5     9092.20     9204.26    405.32 o 
  11   1   5     1066.66     1042.52    205.62 o 
  13   1   5       84.90      187.11    147.97 o 
 -14   2   5     4383.86     3418.98    648.76 o 
 -12   2   5      589.54      503.24    265.18 o 
 -10   2   5    19127.29    17638.41    775.92 o 
  -8   2   5     8085.17     7715.66    510.85 o 
  -6   2   5    18222.09    18874.28    538.13 o 
  -4   2   5    40631.05    40245.39    550.23 o 
  -2   2   5     4921.07     4815.25    212.49 o 
   0   2   5    31839.91    32254.17    533.53 o 
   2   2   5    12534.39    13186.27    349.98 o 
   4   2   5     7033.16     7383.53    254.87 o 
   6   2   5      996.45      965.32    185.80 o 
   8   2   5    11775.51    11604.15    437.35 o 
  10   2   5     7286.19     7159.92    378.86 o 
  12   2   5     1796.93     1940.49    267.98 o 
  14   2   5     3618.54     3956.35    346.71 o 
 -13   3   5        4.92      -57.99    258.54 o 
 -11   3   5       86.19       77.30    183.71 o 
  -9   3   5     1615.12     1683.07    327.77 o 
  -7   3   5     2752.76     2455.98    318.07 o 
  -5   3   5    17905.18    18454.66    534.66 o 
  -3   3   5     2437.81     2627.13    161.63 o 
  -1   3   5    57422.03    57251.85    704.63 o 
   1   3   5    39469.80    41311.55    611.75 o 
   3   3   5     9192.26     8572.98    277.34 o 
   5   3   5    51109.47    51373.84    630.45 o 
   7   3   5       14.79        3.88     96.89 o 
   9   3   5     6061.38     5924.65    335.99 o 
  11   3   5      432.83      389.23    157.37 o 
  13   3   5       90.96      217.50    187.45 o 
 -14   4   5      238.43      372.10    333.44 o 
 -12   4   5     4533.76     4007.67    444.03 o 
 -10   4   5     4410.78     3971.86    421.55 o 
  -8   4   5     2645.63     2369.88    348.16 o 
  -6   4   5    29856.66    30152.43    720.51 o 
  -4   4   5      353.22      513.58    139.85 o 
  -2   4   5    23195.80    24573.51    476.92 o 
   0   4   5      705.63      679.63    111.09 o 
   2   4   5    16168.61    16765.11    396.71 o 
   4   4   5      187.81      151.46     75.11 o 
   6   4   5    18517.23    19652.52    617.23 o 
   8   4   5       50.16       20.71    101.18 o 
  10   4   5     9964.02     9835.21    433.79 o 
  12   4   5     2185.87     2095.76    319.74 o 
  14   4   5     1402.76     1510.71    311.96 o 
 -13   5   5      782.93      651.18    274.30 o 
 -11   5   5     4806.17     4394.71    472.60 o 
  -9   5   5      235.68      337.33    198.96 o 
  -7   5   5     3344.76     3359.71    291.06 o 
  -5   5   5      196.75      166.28    111.81 o 
  -3   5   5     3899.54     3451.59    189.04 o 
  -1   5   5     1056.72     1068.16    143.40 o 
   1   5   5      106.53       60.71     83.07 o 
   3   5   5      682.48      581.24    126.94 o 
   5   5   5       56.66       97.26     70.51 o 
   7   5   5       38.69      100.23    128.41 o 
   9   5   5     1018.74      992.56    191.64 o 
  11   5   5      739.66      528.89    196.45 o 
  13   5   5       12.27       28.45    169.31 o 
 -14   6   5        9.49     -160.68    235.58 o 
 -12   6   5      933.76      778.44    224.44 o 
 -10   6   5      260.10        9.76    155.99 o 
  -8   6   5      793.72      698.90    194.17 o 
  -6   6   5     5019.93     4475.07    374.16 o 
  -4   6   5      401.69      248.10    146.79 o 
  -2   6   5     2177.16     2095.90    174.08 o 
   0   6   5       17.67       33.23     75.05 o 
   2   6   5     1117.44     1028.18    157.87 o 
   4   6   5     1309.94     1246.50    177.60 o 
   6   6   5      682.94      695.61    136.73 o 
   8   6   5       21.68       57.20    109.20 o 
  10   6   5     1277.25     1390.81    263.36 o 
  12   6   5      503.17      327.29    193.66 o 
  14   6   5      172.32      319.34    207.97 o 
 -13   7   5      145.24      125.73    214.67 o 
 -11   7   5      743.62      728.99    275.91 o 
  -9   7   5       99.19      215.15    180.95 o 
  -7   7   5     3482.81     3566.28    373.42 o 
  -5   7   5     5517.07     5876.49    437.43 o 
  -3   7   5     1151.88     1104.56    231.39 o 
  -1   7   5    18796.53    19265.89    489.79 o 
   1   7   5     2540.73     2682.02    211.91 o 
   3   7   5     8454.34     8409.39    357.53 o 
   5   7   5     4191.26     4078.71    274.63 o 
   7   7   5      214.28      205.22    150.75 o 
   9   7   5     2538.39     2410.87    320.15 o 
  11   7   5      416.87      459.43    187.98 o 
  13   7   5       64.59      232.13    184.96 o 
 -14   8   5      451.79      362.44    332.23 o 
 -12   8   5      467.30      334.48    188.64 o 
 -10   8   5      899.81      808.55    258.55 o 
  -8   8   5     5238.69     5198.32    457.88 o 
  -6   8   5      157.85      161.22    155.01 o 
  -4   8   5    13317.85    13154.07    611.26 o 
  -2   8   5    11590.14    12081.36    385.26 o 
   0   8   5     4388.76     4182.73    256.71 o 
   2   8   5    26899.87    28008.10    648.49 o 
   4   8   5     1446.58     1223.95    187.23 o 
   6   8   5    12917.56    13945.40    451.73 o 
   8   8   5     5623.68     5484.54    390.11 o 
  10   8   5     1023.67      877.74    235.62 o 
  12   8   5     2747.64     2308.29    344.52 o 
 -13   9   5      418.77      471.03    272.31 o 
 -11   9   5     2405.21     2436.41    328.73 o 
  -9   9   5      613.79      408.33    207.98 o 
  -7   9   5     3871.10     3925.17    387.61 o 
  -5   9   5       26.96        1.92    140.51 o 
  -3   9   5     7071.50     7444.11    480.87 o 
  -1   9   5       49.20       55.16     89.03 o 
   1   9   5     2672.91     2623.36    228.78 o 
   3   9   5      582.51      628.10    154.71 o 
   5   9   5      159.11      100.38    112.60 o 
   7   9   5       93.90      129.43    134.60 o 
   9   9   5        0.40      -78.95    120.70 o 
  11   9   5       80.83       68.65    157.91 o 
  13   9   5       44.18      -31.75    179.37 o 
 -12  10   5      825.05      798.16    240.64 o 
 -10  10   5     6830.77     7634.14    573.22 o 
  -8  10   5      755.11      911.92    269.46 o 
  -6  10   5    13762.21    13969.78    702.31 o 
  -4  10   5     3936.61     3842.91    374.34 o 
  -2  10   5     1304.41     1284.38    262.41 o 
   0  10   5     4057.91     4012.30    271.69 o 
   2  10   5       49.98       23.69     95.33 o 
   4  10   5     1317.72     1299.33    208.61 o 
   6  10   5       29.85       44.02    100.24 o 
   8  10   5      420.49      406.99    171.80 o 
  10  10   5     2686.04     2586.60    352.58 o 
  12  10   5        5.36       56.78    169.09 o 
 -13  11   5      581.28      728.99    316.20 o 
 -11  11   5     1630.50     1369.89    328.81 o 
  -9  11   5      959.25      676.48    203.05 o 
  -7  11   5     9463.47     9418.16    602.68 o 
  -5  11   5    22963.93    23744.81    904.89 o 
  -3  11   5       92.93       76.94    145.34 o 
  -1  11   5    60757.17    63414.07   1013.63 o 
   1  11   5    14708.16    15376.46    523.08 o 
   3  11   5    16969.16    17201.85    563.64 o 
   5  11   5    28607.34    29793.55    769.11 o 
   7  11   5       18.84       78.63    138.86 o 
   9  11   5     8481.11     9210.27    540.94 o 
  11  11   5     1593.07     1599.05    307.61 o 
  13  11   5      448.90      401.34    211.01 o 
 -12  12   5      261.64      236.79    311.70 o 
 -10  12   5     7629.87     7691.45    489.87 o 
  -8  12   5     4082.00     4367.84    364.63 o 
  -6  12   5     7662.54     8053.94    583.95 o 
  -4  12   5    11260.19    12065.36    675.30 o 
  -2  12   5      711.46      392.89    211.85 o 
   0  12   5     3732.26     3905.23    293.15 o 
   2  12   5     5242.58     4944.14    323.17 o 
   4  12   5     2782.52     2604.22    263.63 o 
   6  12   5      156.24      274.51    147.28 o 
   8  12   5     5663.23     5735.09    432.19 o 
  10  12   5     2222.68     2130.96    338.86 o 
  12  12   5      451.93      469.18    213.65 o 
 -11  13   5       54.13     -173.75    173.75 o 
  -9  13   5     1876.07     1696.45    294.84 o 
  -7  13   5       98.54      137.52    147.10 o 
  -5  13   5     3355.96     3022.92    401.93 o 
  -3  13   5     3872.77     3914.96    418.88 o 
  -1  13   5     4332.90     4187.42    423.11 o 
   1  13   5     4683.19     4612.05    332.20 o 
   3  13   5       90.46       15.89    107.18 o 
   5  13   5     3727.15     3943.22    327.53 o 
   7  13   5       40.96      175.93    160.41 o 
   9  13   5       71.56       72.53    163.76 o 
  11  13   5        5.20      -58.15    170.14 o 
 -12  14   5      194.43      130.48    334.65 o 
 -10  14   5     1691.07     1492.43    287.22 o 
  -8  14   5     4027.14     3932.24    366.52 o 
  -6  14   5      242.67      455.62    178.56 o 
  -4  14   5    13448.82    14416.78    774.65 o 
  -2  14   5     3721.30     3308.80    400.41 o 
   0  14   5     7259.73     7064.32    392.51 o 
   2  14   5    15608.81    16003.96    593.45 o 
   4  14   5       17.45       59.47    126.80 o 
   6  14   5     9805.33     9597.10    497.60 o 
   8  14   5     1086.47      853.37    234.15 o 
  10  14   5      905.64     1131.18    283.94 o 
 -11  15   5     2037.20     2147.09    348.70 o 
  -9  15   5       63.37      193.97    174.87 o 
  -7  15   5     5582.93     5366.65    402.37 o 
  -5  15   5    11858.96    11818.66    734.10 o 
  -3  15   5      284.98      144.43    201.16 o 
  -1  15   5    29893.36    30513.32   1090.19 o 
   1  15   5     9917.74     9373.25    466.90 o 
   3  15   5     6296.63     6142.85    401.17 o 
   5  15   5    21902.13    21981.42    741.17 o 
   7  15   5      695.41      404.81    252.05 o 
   9  15   5     4998.40     5578.54    608.11 o 
  11  15   5     3877.72     3862.48    417.28 o 
 -10  16   5     2756.06     3492.83    394.59 o 
  -8  16   5     2329.53     2699.52    520.70 o 
  -6  16   5     1651.66     1878.89    392.63 o 
  -4  16   5     7695.76     8205.81    624.16 o 
  -2  16   5     1801.73     1417.11    337.16 o 
   0  16   5     1385.76     1228.16    305.04 o 
   2  16   5     6016.12     5681.00    390.30 o 
   4  16   5     2477.02     2283.33    297.55 o 
   6  16   5      110.04      181.94    161.97 o 
   8  16   5     3288.70     3010.97    379.07 o 
  10  16   5     1691.53     1539.04    318.49 o 
  -9  17   5       41.54      234.06    248.03 o 
  -7  17   5       31.88       58.99    230.22 o 
  -5  17   5      845.22      713.65    284.50 o 
  -3  17   5     1014.62      980.85    298.49 o 
  -1  17   5     2570.73     2248.81    402.30 o 
   1  17   5     4829.34     4767.91    375.16 o 
   3  17   5       16.90        3.09    137.06 o 
   5  17   5     3777.04     3400.61    344.63 o 
   7  17   5      886.62      915.05    326.07 o 
   9  17   5        9.78      -11.31    173.62 o 
  -8  18   5     1070.81     1121.02    333.66 o 
  -6  18   5     5894.05     6243.70    605.69 o 
  -4  18   5      170.32      338.30    245.20 o 
  -2  18   5     4373.28     4402.65    479.89 o 
   0  18   5      135.41       94.67    203.37 o 
   2  18   5     5612.46     5674.65    417.44 o 
   4  18   5      221.70      168.49    155.76 o 
   6  18   5     4784.03     4884.65    418.77 o 
   8  18   5      145.18        7.35    230.08 o 
  -9  19   5        3.57       67.67    282.10 o 
  -7  19   5       59.29      158.41    228.60 o 
  -5  19   5      276.83      178.88    241.33 o 
  -3  19   5       32.10      -54.17    197.60 o 
  -1  19   5     2132.13     1845.11    390.75 o 
   1  19   5     1402.52     1504.16    364.87 o 
   3  19   5      869.99      714.97    217.61 o 
   5  19   5     1454.75     1590.21    302.46 o 
   7  19   5       48.76      -25.19    162.60 o 
  -8  20   5      202.22      166.37    224.37 o 
  -6  20   5     1472.54     1323.77    371.03 o 
  -4  20   5     1977.27     1928.70    424.41 o 
  -2  20   5      219.28      235.76    239.88 o 
   0  20   5     1208.68     1077.18    339.26 o 
   2  20   5     1575.45     1502.15    289.47 o 
   4  20   5      394.35      423.87    205.15 o 
   6  20   5      203.80      215.20    192.11 o 
   8  20   5     1135.94     1072.05    362.95 o 
  -7  21   5     2399.14     2378.76    472.40 o 
  -5  21   5     2435.52     2026.66    439.62 o 
  -3  21   5      546.55      663.96    299.51 o 
  -1  21   5     7007.67     6364.52    607.36 o 
   1  21   5      549.64      610.03    309.73 o 
   3  21   5     2014.42     1760.37    320.79 o 
   5  21   5     2658.79     2621.53    378.29 o 
  -4  22   5      374.82      623.19    278.48 o 
  -2  22   5      740.30      606.03    321.36 o 
   0  22   5       32.28       27.79    232.75 o 
   2  22   5     1375.22     1611.90    412.74 o 
   4  22   5      479.40      439.30    235.00 o 
  -3  23   5       39.21      -96.43    168.15 o 
  -1  23   5      868.06      725.31    319.07 o 
   1  23   5      316.57      445.01    283.41 o 
   3  23   5      389.57      543.97    294.31 o 
 -12   0   6       26.43      102.69    273.04 o 
 -10   0   6    12166.58    12360.29   1017.24 o 
  -8   0   6     9652.93     8654.98    805.82 o 
  -6   0   6    26240.54    24523.65   1244.36 o 
  -4   0   6    48475.80    49082.03    977.39 o 
  -2   0   6      776.47      676.01    167.19 o 
   0   0   6    56420.45    61942.21   2105.76 o 
   2   0   6    16921.96    17471.61    610.79 o 
   4   0   6     1293.76     1111.33    199.35 o 
   6   0   6    19210.01    19525.65   1092.14 o 
   8   0   6     6746.13     7038.51    745.41 o 
  10   0   6       12.68      152.21    183.68 o 
  12   0   6     3247.30     3171.95    435.46 o 
  14   0   6     2245.20     2185.96    434.40 o 
 -13   1   6      413.26      466.79    263.56 o 
 -11   1   6      919.53      933.37    285.16 o 
  -9   1   6      623.57      547.78    233.45 o 
  -7   1   6      360.42      521.30    217.84 o 
  -5   1   6      248.30      271.92    181.85 o 
  -3   1   6      463.27      444.39    104.46 o 
  -1   1   6    29323.29    29269.75    546.46 o 
   1   1   6     9379.71    10031.80    331.84 o 
   3   1   6     9067.09     9545.60    316.99 o 
   5   1   6    45758.19    47990.37   1167.73 o 
   7   1   6      238.10       94.09    156.19 o 
   9   1   6    13955.63    15016.42    540.67 o 
  11   1   6     8370.67     8106.92    439.21 o 
  13   1   6     1049.28     1140.79    239.89 o 
 -12   2   6      174.17      159.42    213.38 o 
 -10   2   6      307.47      270.49    217.92 o 
  -8   2   6      140.46      113.49    172.33 o 
  -6   2   6     9304.25     8787.06    590.77 o 
  -4   2   6      388.66      162.62    111.46 o 
  -2   2   6     9896.87     9738.02    324.14 o 
   0   2   6    17091.11    17152.51    428.60 o 
   2   2   6     6419.28     6349.19    267.95 o 
   4   2   6     8160.56     7851.99    286.75 o 
   6   2   6      151.11       97.42    146.87 o 
   8   2   6     3395.84     3345.40    314.24 o 
  10   2   6       68.55       31.25    127.08 o 
  12   2   6      278.22      338.82    164.27 o 
  14   2   6       40.33      210.56    193.70 o 
 -13   3   6      752.00      575.60    270.31 o 
 -11   3   6     5872.62     5443.82    516.29 o 
  -9   3   6       73.26       35.11    172.95 o 
  -7   3   6     9768.24     8976.85    584.89 o 
  -5   3   6    10437.04     9935.42    545.27 o 
  -3   3   6     1899.97     1749.80    162.28 o 
  -1   3   6    21092.60    21019.82    471.17 o 
   1   3   6     2292.75     2427.15    190.82 o 
   3   3   6     4406.10     4202.22    222.94 o 
   5   3   6     6105.82     5796.07    309.08 o 
   7   3   6      187.90      202.42    173.51 o 
   9   3   6      882.71      817.89    223.47 o 
  11   3   6     1591.10     1464.35    243.75 o 
  13   3   6        0.26      -13.15    173.03 o 
 -14   4   6      777.67      787.70    462.71 o 
 -12   4   6      160.75      422.00    245.29 o 
 -10   4   6     2516.71     2130.89    380.93 o 
  -8   4   6     5595.99     5074.99    477.00 o 
  -6   4   6      846.42      731.32    179.04 o 
  -4   4   6    18193.59    19276.69    642.39 o 
  -2   4   6     3041.18     2937.66    193.78 o 
   0   4   6     6191.62     6484.34    277.28 o 
   2   4   6    15781.04    16207.87    422.67 o 
   4   4   6     1230.15     1236.32    149.36 o 
   6   4   6     6810.18     6905.98    505.10 o 
   8   4   6     4985.45     4776.53    374.66 o 
  10   4   6       99.86       74.25    126.52 o 
  12   4   6     1138.08     1274.79    284.53 o 
 -13   5   6        0.50      -19.03    185.37 o 
 -11   5   6     1584.04     1397.54    354.31 o 
  -9   5   6      422.52      541.43    244.05 o 
  -7   5   6      604.60      472.68    217.37 o 
  -5   5   6      234.87      108.03    120.01 o 
  -3   5   6      318.94      263.84    121.78 o 
  -1   5   6     2292.08     2459.40    187.92 o 
   1   5   6     2539.18     2610.63    193.33 o 
   3   5   6     1617.34     1675.97    170.24 o 
   5   5   6     5113.80     5039.96    310.43 o 
   7   5   6      416.04      291.64    191.49 o 
   9   5   6     1568.02     1612.09    284.71 o 
  11   5   6     1444.08     1305.90    275.53 o 
  13   5   6       54.36      -38.07    161.55 o 
 -12   6   6      495.98      350.13    242.30 o 
 -10   6   6       13.74       23.54    171.30 o 
  -8   6   6     1622.53     1369.49    322.86 o 
  -6   6   6    11683.00    11272.92    509.21 o 
  -4   6   6        9.56       -3.05    103.77 o 
  -2   6   6    17107.42    16945.73    469.25 o 
   0   6   6    15810.59    16098.99    483.02 o 
   2   6   6    11124.68    10581.29    359.66 o 
   4   6   6     9230.43     8510.25    321.44 o 
   6   6   6       41.34      -26.73    153.41 o 
   8   6   6     6292.62     6740.62    435.83 o 
  10   6   6      151.57      150.33    170.39 o 
  12   6   6      940.48     1003.77    270.72 o 
 -13   7   6      129.85       34.95    163.58 o 
 -11   7   6    10753.82    12071.17    760.54 o 
  -9   7   6     2010.86     1988.56    381.30 o 
  -7   7   6     6819.75     6584.18    418.14 o 
  -5   7   6    12735.64    12596.76    637.49 o 
  -3   7   6     1417.22     1207.01    263.84 o 
  -1   7   6     2132.17     1921.67    203.40 o 
   1   7   6       51.07      -12.47     85.68 o 
   3   7   6      650.91      538.95    148.30 o 
   5   7   6     4704.22     4892.59    320.48 o 
   7   7   6       41.66       74.69    163.16 o 
   9   7   6     1720.82     1568.61    289.65 o 
  11   7   6      457.60      514.54    216.34 o 
  13   7   6      407.20      531.49    229.58 o 
 -12   8   6      388.34      317.33    192.90 o 
 -10   8   6     2549.95     2041.32    395.39 o 
  -8   8   6       21.02      -46.62    168.50 o 
  -6   8   6    16817.85    16850.17    755.16 o 
  -4   8   6     6820.96     7072.45    699.50 o 
  -2   8   6     8438.15     8269.10    510.48 o 
   0   8   6    31932.32    32233.13    710.93 o 
   2   8   6      174.70       96.15    108.92 o 
   4   8   6    13851.30    14322.43    523.35 o 
   6   8   6      598.78      553.45    225.52 o 
   8   8   6     1436.69     1484.13    272.95 o 
  10   8   6      169.29       73.15    163.79 o 
  12   8   6       85.89       36.17    164.59 o 
 -13   9   6      346.03      296.09    247.26 o 
 -11   9   6      127.65       63.01    198.60 o 
  -9   9   6       87.30      238.25    201.82 o 
  -7   9   6     1721.13     1815.11    327.59 o 
  -5   9   6     1170.85     1042.96    263.95 o 
  -3   9   6        6.03      -71.38    127.07 o 
  -1   9   6    18461.66    18709.13    540.17 o 
   1   9   6     7301.05     7152.06    362.59 o 
   3   9   6     3693.89     3568.39    282.64 o 
   5   9   6    33496.68    35341.39    829.91 o 
   7   9   6      121.35      136.49    177.31 o 
   9   9   6     8622.32     8510.16    522.32 o 
  11   9   6     3663.56     3633.79    384.39 o 
 -12  10   6       10.89      110.71    177.53 o 
 -10  10   6     2927.04     2747.29    465.48 o 
  -8  10   6     2942.97     2969.09    410.98 o 
  -6  10   6     2125.58     2107.85    359.99 o 
  -4  10   6     9250.18     9767.91    597.85 o 
  -2  10   6     2872.65     2862.95    395.06 o 
   0  10   6     6326.48     6520.95    353.49 o 
   2  10   6     8233.57     8698.59    417.49 o 
   4  10   6     1083.09      968.37    201.37 o 
   6  10   6     2900.16     2570.49    377.93 o 
   8  10   6     4065.86     4040.08    379.75 o 
  10  10   6      498.30      487.64    212.32 o 
  12  10   6     1279.14     1396.61    312.74 o 
 -11  11   6      643.27      777.73    246.19 o 
  -9  11   6      254.87      288.74    322.57 o 
  -7  11   6     1037.38     1182.42    305.02 o 
  -5  11   6     2708.13     2922.43    389.49 o 
  -3  11   6        1.28      -64.37    145.13 o 
  -1  11   6     3636.76     3539.72    400.76 o 
   1  11   6     1747.62     1480.83    224.31 o 
   3  11   6      996.13      823.80    188.01 o 
   5  11   6      875.64      927.43    201.55 o 
   7  11   6      150.51      268.53    199.97 o 
   9  11   6      195.56      274.55    197.30 o 
  11  11   6      149.97      215.01    199.14 o 
 -12  12   6        4.51       33.85    177.02 o 
 -10  12   6      536.19      654.81    253.54 o 
  -8  12   6      267.08      193.69    214.44 o 
  -6  12   6     1143.32     1162.36    312.45 o 
  -4  12   6     4695.69     4644.57    463.19 o 
  -2  12   6       16.89      -99.28    153.43 o 
   0  12   6     8239.57     9664.03    446.31 o 
   2  12   6     3017.11     2990.52    279.59 o 
   4  12   6     2871.64     2598.86    286.75 o 
   6  12   6     1921.32     1749.69    357.75 o 
   8  12   6       22.66      -19.56    186.17 o 
  10  12   6       51.49      -11.00    169.03 o 
 -11  13   6      324.31      415.00    225.85 o 
  -9  13   6      934.76     1205.32    267.37 o 
  -7  13   6      645.82      543.64    249.23 o 
  -5  13   6       35.16       59.94    181.47 o 
  -3  13   6      426.61      505.32    237.16 o 
  -1  13   6     5600.03     5440.27    491.15 o 
   1  13   6     4483.00     4685.86    342.71 o 
   3  13   6     2442.91     2283.59    274.10 o 
   5  13   6    19921.42    20737.90    700.82 o 
   7  13   6      811.90      800.81    323.17 o 
   9  13   6     7642.98     8126.56    540.65 o 
  11  13   6     3893.64     4475.71    461.33 o 
 -10  14   6     2993.55     3427.29    599.23 o 
  -8  14   6      429.42      403.71    191.86 o 
  -6  14   6    10687.21    10194.83    699.82 o 
  -4  14   6     8556.94     9069.08    654.20 o 
  -2  14   6     1719.52     1528.98    347.33 o 
   0  14   6    22858.81    23536.71    990.66 o 
   2  14   6      972.19      872.15    210.89 o 
   4  14   6     2685.77     2578.30    293.02 o 
   6  14   6     4096.28     4033.63    361.28 o 
   8  14   6       31.39      -60.49    251.89 o 
  10  14   6       35.90      -89.33    171.42 o 
  -9  15   6      743.62      888.33    252.82 o 
  -7  15   6      423.24      589.06    275.48 o 
  -5  15   6     1327.75     1221.15    335.73 o 
  -3  15   6       73.01      100.91    203.44 o 
  -1  15   6      771.88      332.17    231.84 o 
   1  15   6      107.68      127.85    189.18 o 
   3  15   6     1774.18     1566.36    265.30 o 
   5  15   6     3556.77     3093.36    329.11 o 
   7  15   6       55.37        9.26    202.02 o 
   9  15   6     1940.58     2308.21    459.95 o 
 -10  16   6       15.25      -16.23    199.93 o 
  -8  16   6     1117.69     1206.04    352.44 o 
  -6  16   6     3723.32     3772.28    599.23 o 
  -4  16   6      213.72      193.68    231.79 o 
  -2  16   6     7404.21     7711.76    621.43 o 
   0  16   6     2664.25     2652.91    402.31 o 
   2  16   6     3378.72     2853.78    311.34 o 
   4  16   6     2758.43     2788.78    334.50 o 
   6  16   6       48.26       48.83    158.70 o 
   8  16   6     1112.63     1629.22    410.13 o 
  -9  17   6        1.34      -31.30    190.58 o 
  -7  17   6     1222.32      884.43    318.38 o 
  -5  17   6      730.15      743.71    302.08 o 
  -3  17   6      558.04      364.70    244.98 o 
  -1  17   6       18.44      113.43    206.30 o 
   1  17   6      183.80      133.94    212.17 o 
   3  17   6        7.82       60.22    138.36 o 
   5  17   6       35.72     -137.89    146.36 o 
   7  17   6      363.53      260.44    265.48 o 
   9  17   6        5.75      100.61    223.91 o 
  -8  18   6        8.70      125.01    235.70 o 
  -6  18   6      237.54      279.96    244.08 o 
  -4  18   6        5.75       68.85    218.09 o 
  -2  18   6      121.08       77.32    195.01 o 
   0  18   6        0.21      -36.53    181.39 o 
   2  18   6       46.86      132.65    210.32 o 
   4  18   6      121.54      230.42    175.65 o 
   6  18   6       45.58      164.75    187.15 o 
   8  18   6      128.22      366.79    299.13 o 
  -7  19   6     1657.57     1962.85    421.97 o 
  -5  19   6     2123.81     2430.11    463.44 o 
  -3  19   6      132.20       84.26    238.34 o 
  -1  19   6     2396.49     2560.59    467.81 o 
   1  19   6      603.41      703.48    287.77 o 
   3  19   6      542.89      601.08    214.80 o 
   5  19   6      661.66      675.08    219.34 o 
   7  19   6       19.72      151.27    211.49 o 
  -6  20   6     1105.04     1407.04    369.60 o 
  -4  20   6      118.28      237.69    239.68 o 
  -2  20   6     4602.42     5095.56    790.72 o 
   0  20   6      841.59      773.98    294.28 o 
   2  20   6     1863.16     2006.42    422.01 o 
   4  20   6     2864.75     2623.35    374.96 o 
   6  20   6       40.39       88.62    183.65 o 
  -5  21   6      723.24      869.63    314.42 o 
  -3  21   6        7.87       31.88    193.46 o 
  -1  21   6       55.95      238.50    223.35 o 
   1  21   6        5.92      101.35    242.02 o 
   3  21   6      296.43      136.72    234.98 o 
   5  21   6      810.42      661.63    235.28 o 
  -2  22   6      104.65       63.84    209.21 o 
   0  22   6     4031.98     4180.95    528.24 o 
   2  22   6      613.69      525.07    300.06 o 
 -13   1   7       97.68      119.32    251.05 o 
 -11   1   7      113.62      238.61    239.08 o 
  -9   1   7       73.25      208.44    206.20 o 
  -7   1   7      476.03      390.93    226.85 o 
  -5   1   7      168.75      123.79    171.38 o 
  -3   1   7     1456.73     1322.32    201.16 o 
  -1   1   7      708.28      625.41    132.05 o 
   1   1   7       76.28      154.98    100.38 o 
   3   1   7     1040.10      894.56    146.75 o 
   5   1   7     2009.51     1952.85    335.16 o 
   7   1   7      192.34      163.20    196.41 o 
   9   1   7     1763.00     1711.16    355.24 o 
  11   1   7     1025.55      874.99    312.85 o 
  13   1   7       69.81      124.53    192.30 o 
 -12   2   7     1071.93      917.20    336.02 o 
 -10   2   7       44.89       -9.65    200.33 o 
  -8   2   7     2391.82     2323.25    401.07 o 
  -6   2   7      103.83      265.85    188.79 o 
  -4   2   7     5817.78     5284.56    335.45 o 
  -2   2   7      896.49      813.71    143.79 o 
   0   2   7    16654.17    16763.59    464.37 o 
   2   2   7     5326.18     5156.39    270.89 o 
   4   2   7     6849.13     7055.60    366.58 o 
   6   2   7    10666.51    10572.36    633.44 o 
   8   2   7      518.72      415.18    213.20 o 
  10   2   7     1760.67     1725.60    372.88 o 
  12   2   7      237.50      248.71    198.03 o 
 -13   3   7        3.75       59.20    217.41 o 
 -11   3   7     3579.54     2808.16    474.02 o 
  -9   3   7     2626.09     2394.98    409.19 o 
  -7   3   7     4385.87     4271.83    458.74 o 
  -5   3   7    15032.30    15296.59    806.42 o 
  -3   3   7       32.02       -6.99    104.45 o 
  -1   3   7    10702.90    10599.59    369.09 o 
   1   3   7     2921.80     2770.04    214.66 o 
   3   3   7     1334.29     1154.02    166.74 o 
   5   3   7      411.95      362.96    202.59 o 
   7   3   7      176.22      -47.24    167.50 o 
   9   3   7     2034.07     2042.29    387.35 o 
  11   3   7     1749.44     1581.90    310.61 o 
  13   3   7      588.65      545.43    229.08 o 
 -12   4   7       54.53      101.80    246.81 o 
 -10   4   7     2419.29     2503.72    431.90 o 
  -8   4   7     3315.96     3089.11    434.78 o 
  -6   4   7      736.97      787.76    265.73 o 
  -4   4   7     1704.55     1635.83    240.11 o 
  -2   4   7    17876.71    18461.02    604.78 o 
   0   4   7     8198.82     8047.12    335.73 o 
   2   4   7     7139.17     7607.15    328.45 o 
   4   4   7    29836.10    30929.76    927.87 o 
   6   4   7     1283.93     1086.37    332.84 o 
   8   4   7    10127.18    10082.66    662.86 o 
  10   4   7     4394.94     4358.83    584.73 o 
  12   4   7      245.06      390.10    217.20 o 
 -13   5   7      316.35      237.48    264.96 o 
 -11   5   7     9019.04     8761.71    698.33 o 
  -9   5   7     3683.49     3783.91    463.43 o 
  -7   5   7    12924.36    12444.32    728.29 o 
  -5   5   7    33951.74    35658.47    880.35 o 
  -3   5   7      150.07      157.45    135.22 o 
  -1   5   7    26127.27    26959.97    582.71 o 
   1   5   7    12981.51    13528.21    429.11 o 
   3   5   7     1363.39     1421.07    184.43 o 
   5   5   7     3869.14     4024.32    432.99 o 
   7   5   7     2341.21     2118.81    373.71 o 
   9   5   7        6.82      102.10    194.68 o 
  11   5   7      126.32      135.03    183.75 o 
 -12   6   7       17.78     -114.87    204.41 o 
 -10   6   7      734.76      543.06    274.42 o 
  -8   6   7      605.86      610.50    261.46 o 
  -6   6   7      753.08      913.84    292.25 o 
  -4   6   7      243.33      235.14    141.50 o 
  -2   6   7     8405.70     8553.06    439.48 o 
   0   6   7     5251.82     5368.08    281.40 o 
   2   6   7     6577.13     6869.93    322.77 o 
   4   6   7     9730.04    10018.41    450.22 o 
   6   6   7      164.13      159.43    189.47 o 
   8   6   7     4045.21     4052.88    464.72 o 
  10   6   7     1162.36      845.52    305.88 o 
  12   6   7      107.20      108.20    189.37 o 
 -11   7   7      109.50      121.62    218.37 o 
  -9   7   7       72.51       39.61    209.25 o 
  -7   7   7        6.16      108.63    192.86 o 
  -5   7   7      573.90      695.47    199.20 o 
  -3   7   7      289.11      210.22    149.32 o 
  -1   7   7     1017.48      988.35    204.77 o 
   1   7   7     2062.42     1947.59    207.21 o 
   3   7   7     1135.49      833.02    153.38 o 
   5   7   7     1829.44     1830.35    345.94 o 
   7   7   7        3.48      100.33    181.73 o 
   9   7   7      840.54     1040.70    322.46 o 
  11   7   7      301.04      353.00    211.83 o 
 -12   8   7      223.44       80.77    215.71 o 
 -10   8   7      939.75     1107.75    353.96 o 
  -8   8   7     3647.39     3646.47    487.36 o 
  -6   8   7      211.70       76.49    151.24 o 
  -4   8   7     2718.53     2287.36    297.04 o 
  -2   8   7     6571.51     6501.72    487.79 o 
   0   8   7      248.83      367.82    140.92 o 
   2   8   7     3990.19     4156.97    266.44 o 
   4   8   7     7286.32     7444.08    411.84 o 
   6   8   7       59.80      -27.52    176.65 o 
   8   8   7     3893.37     4339.21    478.27 o 
  10   8   7     1098.48     1060.69    342.93 o 
  12   8   7      435.69      403.27    213.42 o 
 -11   9   7     3319.61     3127.48    484.03 o 
  -9   9   7     3128.59     3254.44    468.38 o 
  -7   9   7     3931.66     3926.92    458.57 o 
  -5   9   7    13872.09    14620.04    754.73 o 
  -3   9   7      199.58      162.08    182.79 o 
  -1   9   7    10974.24    10840.63    665.07 o 
   1   9   7     3887.38     3945.61    300.95 o 
   3   9   7      248.83      233.16    141.81 o 
   5   9   7     1401.46     1475.79    319.91 o 
   7   9   7      206.77      176.39    210.49 o 
   9   9   7       71.48      -87.22    183.24 o 
  11   9   7       22.01      163.19    202.60 o 
 -10  10   7       79.05      -81.19    219.14 o 
  -8  10   7      640.14      829.81    315.89 o 
  -6  10   7      264.60      203.89    193.94 o 
  -4  10   7     3269.44     2976.85    400.56 o 
  -2  10   7      300.58      350.48    218.25 o 
   0  10   7    11844.27    11108.40    643.97 o 
   2  10   7      457.62      433.10    160.11 o 
   4  10   7     4769.71     5323.90    372.05 o 
   6  10   7     5887.50     5810.87    525.91 o 
   8  10   7      167.27      419.99    231.54 o 
  10  10   7     1884.78     1751.70    402.71 o 
 -11  11   7        3.14       -1.44    168.17 o 
  -9  11   7      491.33      608.02    294.00 o 
  -7  11   7        3.42      -51.26    179.64 o 
  -5  11   7      266.95      253.53    212.44 o 
  -3  11   7        7.60      116.28    179.23 o 
  -1  11   7      611.58      328.34    202.18 o 
   1  11   7     1491.98     1420.66    234.57 o 
   3  11   7     1441.61     1130.02    220.66 o 
   5  11   7     7868.64     7747.07    445.86 o 
   7  11   7      265.58      265.94    211.05 o 
   9  11   7     4806.86     4928.90    528.54 o 
  11  11   7     3509.33     4545.65    620.37 o 
 -10  12   7        6.74      119.87    237.41 o 
  -8  12   7     2160.12     1843.59    559.36 o 
  -6  12   7        0.78     -166.78    166.78 o 
  -4  12   7     6068.20     6037.39    543.73 o 
  -2  12   7      200.69      224.46    199.97 o 
   0  12   7     8259.52     7835.75    581.91 o 
   2  12   7     2849.15     2756.61    284.64 o 
   4  12   7     2850.50     2629.97    293.96 o 
   6  12   7     4084.80     3673.05    453.08 o 
   8  12   7       10.65      -84.32    173.28 o 
  10  12   7      667.92     1020.03    348.60 o 
  -9  13   7      196.61      390.22    369.69 o 
  -7  13   7     1405.24     1203.72    327.82 o 
  -5  13   7     2644.52     2563.00    437.76 o 
  -3  13   7      281.48      -13.11    199.70 o 
  -1  13   7     1476.81     1492.53    343.97 o 
   1  13   7      338.99      314.40    215.01 o 
   3  13   7      595.19      471.32    178.00 o 
   5  13   7      107.22       74.01    143.24 o 
   7  13   7        4.91       44.55    201.94 o 
   9  13   7      106.00      153.50    238.30 o 
 -10  14   7      287.43      188.08    224.15 o 
  -8  14   7     3050.84     2839.41    480.33 o 
  -6  14   7      630.62      531.36    282.17 o 
  -4  14   7     3862.73     3736.30    480.08 o 
  -2  14   7     5585.25     5190.63    515.61 o 
   0  14   7       11.03       45.71    186.21 o 
   2  14   7     6523.58     5920.55    409.28 o 
   4  14   7     2621.76     2601.28    317.27 o 
   6  14   7     1007.70      898.39    325.37 o 
   8  14   7     3396.22     3871.54    500.63 o 
  -9  15   7       47.11       82.15    352.77 o 
  -7  15   7      626.54      787.65    309.89 o 
  -5  15   7     1008.00     1030.24    332.67 o 
  -3  15   7        2.81     -113.37    185.16 o 
  -1  15   7     1806.72     2003.78    405.17 o 
   1  15   7     1134.05     1066.07    311.12 o 
   3  15   7      326.70      293.35    165.89 o 
   5  15   7     1642.76     1964.90    306.29 o 
   7  15   7      304.46      318.33    271.11 o 
   9  15   7      278.86      213.14    263.65 o 
  -8  16   7       22.83       14.86    182.29 o 
  -6  16   7      234.47      440.06    287.83 o 
  -4  16   7      179.32      310.73    269.53 o 
  -2  16   7       20.27     -110.78    183.69 o 
   0  16   7      365.60      527.65    280.28 o 
   2  16   7      208.03      227.85    222.35 o 
   4  16   7      857.69      689.63    218.96 o 
   6  16   7      392.23      606.58    294.18 o 
   8  16   7       16.33       90.64    223.74 o 
  -7  17   7     2405.03     2641.60    484.37 o 
  -5  17   7     8143.03     9246.87    735.49 o 
  -3  17   7       31.66      -36.24    199.40 o 
  -1  17   7     8730.47     8830.00    814.27 o 
   1  17   7     2985.58     3332.22    471.32 o 
   3  17   7     1165.57     1395.19    369.94 o 
   5  17   7     1549.77     1340.29    287.42 o 
   7  17   7        4.21       -6.14    221.67 o 
  -6  18   7      305.40      199.70    252.34 o 
  -4  18   7     1243.03     1482.75    399.12 o 
  -2  18   7     4113.29     4409.67    534.77 o 
   0  18   7     1659.57     1376.37    370.51 o 
   2  18   7     2442.50     2682.80    474.12 o 
   4  18   7     6655.96     6523.14    485.77 o 
   6  18   7      353.40      506.36    309.28 o 
  -5  19   7     2795.35     2900.95    512.54 o 
  -3  19   7       73.70      -47.22    227.73 o 
  -1  19   7     2146.47     2152.07    435.85 o 
   1  19   7      942.88      918.07    331.50 o 
   3  19   7        3.85       43.83    217.29 o 
   5  19   7       30.58       88.70    181.13 o 
  -4  20   7      562.78      527.08    286.85 o 
  -2  20   7       54.64      118.48    224.08 o 
   0  20   7     1732.20     1961.30    429.95 o 
   2  20   7      125.50       77.06    240.88 o 
   4  20   7      985.28     1007.69    435.53 o 
  -1  21   7     1479.42     1838.31    411.31 o 
   1  21   7      682.16      473.61    258.99 o 
 -12   0   8     4853.42     4540.12    778.03 o 
 -10   0   8     1738.82     1456.99    532.78 o 
  -8   0   8     6562.55     5696.29    768.37 o 
  -6   0   8    22177.30    24385.93   1408.67 o 
  -4   0   8     3021.63     2549.14    552.11 o 
  -2   0   8    26696.63    28548.78    896.68 o 
   0   0   8     2882.10     2654.03    319.22 o 
   2   0   8    16520.47    16460.65    690.84 o 
   4   0   8     5254.68     4575.16    618.56 o 
   6   0   8     1853.99     2568.47    576.27 o 
   8   0   8     3840.99     3926.39    671.72 o 
  10   0   8      164.22      478.42    381.77 o 
  12   0   8      807.75      594.40    438.55 o 
 -11   1   8     1078.84      954.17    340.33 o 
  -9   1   8       51.05      170.14    242.57 o 
  -7   1   8       12.80       63.58    198.16 o 
  -5   1   8        4.01       31.68    172.00 o 
  -3   1   8      950.76      759.17    242.79 o 
  -1   1   8     2252.29     2121.41    219.45 o 
   1   1   8     1290.57     1113.33    177.60 o 
   3   1   8     2835.57     2911.26    234.71 o 
   5   1   8       30.36       15.22    173.87 o 
   7   1   8     2223.31     2338.54    411.08 o 
   9   1   8        3.13      133.25    226.30 o 
  11   1   8     1188.17     1469.40    382.25 o 
 -12   2   8      311.07      263.58    259.75 o 
 -10   2   8      804.60      850.08    321.26 o 
  -8   2   8        3.02       16.58    200.69 o 
  -6   2   8     1057.44      784.36    276.63 o 
  -4   2   8       21.06      -78.23    153.53 o 
  -2   2   8        4.79       24.87    109.76 o 
   0   2   8      284.10      166.18    111.86 o 
   2   2   8       34.89       19.02     95.32 o 
   4   2   8     2777.83     2714.69    369.33 o 
   6   2   8      328.58      264.35    223.33 o 
   8   2   8     1987.06     2181.71    411.63 o 
  10   2   8     1570.09     1849.68    403.16 o 
 -11   3   8     1282.71     1174.52    366.20 o 
  -9   3   8     2258.97     2005.14    419.64 o 
  -7   3   8      791.39      692.27    280.91 o 
  -5   3   8     7129.33     6723.07    542.26 o 
  -3   3   8     3041.05     3044.43    285.67 o 
  -1   3   8     7746.38     7365.89    401.20 o 
   1   3   8    11300.79    11650.00    425.73 o 
   3   3   8       81.88       87.64    104.58 o 
   5   3   8     9863.05     9737.86    624.23 o 
   7   3   8     1694.65     1520.38    343.55 o 
   9   3   8     1030.97     1007.88    324.71 o 
  11   3   8     1679.14     1376.90    363.80 o 
 -12   4   8     1072.50     1136.95    359.94 o 
 -10   4   8      205.82       48.50    221.16 o 
  -8   4   8     2336.95     2247.82    424.29 o 
  -6   4   8     3957.59     3554.02    439.89 o 
  -4   4   8     1151.77     1028.99    281.03 o 
  -2   4   8     5878.30     6046.72    385.71 o 
   0   4   8       89.61       91.63    104.67 o 
   2   4   8     3130.09     3391.18    253.48 o 
   4   4   8     1196.57     1449.38    308.82 o 
   6   4   8      374.09      291.70    223.21 o 
   8   4   8     1480.66     1361.28    342.88 o 
  10   4   8        2.17      -59.38    191.54 o 
 -11   5   8        1.94       41.13    232.24 o 
  -9   5   8       89.74       78.33    228.77 o 
  -7   5   8      931.14      991.71    315.46 o 
  -5   5   8     3378.04     3142.08    402.15 o 
  -3   5   8       60.93      216.29    151.20 o 
  -1   5   8     9925.02     9755.71    568.06 o 
   1   5   8     3831.29     3409.74    254.17 o 
   3   5   8      711.71      698.23    156.18 o 
   5   5   8     5891.20     5753.25    704.94 o 
   7   5   8      402.33      195.72    215.63 o 
   9   5   8      526.18      539.44    256.71 o 
  11   5   8      290.96      281.50    240.24 o 
 -10   6   8     4567.40     4804.09    556.25 o 
  -8   6   8     4183.64     3626.45    468.26 o 
  -6   6   8     1291.20     1044.38    311.47 o 
  -4   6   8    10162.19    10453.04    522.20 o 
  -2   6   8     6155.19     5874.39    400.66 o 
   0   6   8      243.68      245.75    149.42 o 
   2   6   8    10437.63    10457.30    414.21 o 
   4   6   8    10024.82     9521.28    612.70 o 
   6   6   8       33.20      -50.74    178.79 o 
   8   6   8     7948.78     8046.02    643.28 o 
  10   6   8     4109.17     4242.64    511.75 o 
 -11   7   8     2004.40     1873.42    435.21 o 
  -9   7   8     2299.62     2233.71    459.16 o 
  -7   7   8     6064.14     6659.26    595.42 o 
  -5   7   8    22613.29    23868.75   1027.62 o 
  -3   7   8      798.91      963.04    232.12 o 
  -1   7   8    40170.01    42745.91   1011.37 o 
   1   7   8    25407.32    26202.58    638.75 o 
   3   7   8     3922.47     4289.20    334.07 o 
   5   7   8    26500.92    26424.61   1008.38 o 
   7   7   8     2075.50     1739.97    377.20 o 
   9   7   8     2021.63     2216.89    432.24 o 
  11   7   8     2179.69     1938.27    425.17 o 
 -10   8   8     1693.25     1086.07    366.08 o 
  -8   8   8      268.96      239.25    264.40 o 
  -6   8   8     2353.11     2168.93    426.77 o 
  -4   8   8     1387.11     1565.76    278.05 o 
  -2   8   8      445.99      391.06    173.62 o 
   0   8   8      148.97      236.93    149.03 o 
   2   8   8      235.17      126.57    119.76 o 
   4   8   8     4963.30     4890.47    367.90 o 
   6   8   8      767.53      662.33    276.63 o 
   8   8   8     2756.54     2477.98    447.60 o 
  10   8   8     3278.91     2902.91    489.06 o 
 -11   9   8      320.65      254.64    266.32 o 
  -9   9   8       55.14       -5.20    224.79 o 
  -7   9   8       17.60     -100.68    187.51 o 
  -5   9   8       45.29       41.38    160.43 o 
  -3   9   8       52.76        2.56    135.94 o 
  -1   9   8      339.48      265.19    158.25 o 
   1   9   8       43.40      -29.29    124.36 o 
   3   9   8      357.35      396.26    177.02 o 
   5   9   8       16.75       -0.73    188.04 o 
   7   9   8      196.60      129.96    228.94 o 
   9   9   8       89.86      191.78    230.77 o 
 -10  10   8       20.37     -193.90    193.90 o 
  -8  10   8     3327.01     3615.12    523.31 o 
  -6  10   8     1944.95     1894.37    412.70 o 
  -4  10   8     2238.44     2167.06    328.39 o 
  -2  10   8     5651.30     5751.08    425.50 o 
   0  10   8       17.52        9.78    143.68 o 
   2  10   8     4421.44     4320.71    302.68 o 
   4  10   8     1058.53      946.39    223.08 o 
   6  10   8      597.54      510.10    255.67 o 
   8  10   8      896.56     1232.01    348.15 o 
  10  10   8       30.85     -103.65    193.39 o 
  -9  11   8      178.32      168.94    245.57 o 
  -7  11   8        0.16      131.55    240.74 o 
  -5  11   8     1329.94     1444.63    290.14 o 
  -3  11   8     1251.02     1200.35    313.69 o 
  -1  11   8      380.89      287.87    217.20 o 
   1  11   8     5238.11     5203.77    516.15 o 
   3  11   8      228.99       82.76    133.61 o 
   5  11   8     2787.70     2740.49    432.49 o 
   7  11   8     1571.38     1488.70    351.51 o 
   9  11   8      188.36      223.78    230.61 o 
  -8  12   8       21.67      269.14    273.87 o 
  -6  12   8      592.50      455.15    275.79 o 
  -4  12   8       17.51       -7.22    181.67 o 
  -2  12   8      329.04      292.37    222.82 o 
   0  12   8      113.32      182.63    205.88 o 
   2  12   8      869.31     1074.55    311.46 o 
   4  12   8       44.22       46.87    150.57 o 
   6  12   8      762.30     1054.80    322.67 o 
   8  12   8       42.81       38.22    217.86 o 
  -9  13   8       87.21      196.98    243.80 o 
  -7  13   8       37.51      -37.45    282.70 o 
  -5  13   8       49.59       24.03    193.17 o 
  -3  13   8       19.48      103.60    202.78 o 
  -1  13   8      617.42      363.33    250.61 o 
   1  13   8       25.91       58.77    199.36 o 
   3  13   8      346.79      319.36    174.30 o 
   5  13   8      188.30       30.29    200.87 o 
   7  13   8      257.93      179.21    216.48 o 
  -8  14   8      294.29      414.39    369.69 o 
  -6  14   8     4244.28     4239.77    499.55 o 
  -4  14   8      370.80      180.34    231.39 o 
  -2  14   8     1867.11     2282.67    436.05 o 
   0  14   8      860.87      731.28    283.77 o 
   2  14   8      365.22      460.63    263.87 o 
   4  14   8        4.42       -4.73    155.48 o 
   6  14   8      393.50      517.42    282.93 o 
   8  14   8       14.69      219.35    224.39 o 
  -7  15   8     2268.15     2368.06    474.23 o 
  -5  15   8     3410.73     3851.34    542.17 o 
  -3  15   8      125.08      136.47    219.69 o 
  -1  15   8    10323.45    10934.44    759.58 o 
   1  15   8     2136.05     2159.85    425.26 o 
   3  15   8     1899.83     1585.67    383.03 o 
   5  15   8     4359.40     4740.34    556.28 o 
   7  15   8       42.08      -27.72    228.74 o 
  -6  16   8      368.00      376.00    271.40 o 
  -4  16   8     1600.52     1768.45    405.39 o 
  -2  16   8     2789.67     2795.73    494.62 o 
   0  16   8       37.77       74.33    204.12 o 
   2  16   8     3670.27     3453.27    458.90 o 
   4  16   8     5468.81     5516.44    889.78 o 
   6  16   8       66.04      107.72    229.59 o 
  -5  17   8     3849.23     3778.39    625.20 o 
  -3  17   8       83.69      136.80    226.19 o 
  -1  17   8     4088.11     4460.86    533.27 o 
   1  17   8     2916.65     2654.85    472.91 o 
   3  17   8      180.92      146.44    291.16 o 
   5  17   8     1901.84     2108.04    448.28 o 
  -4  18   8      266.15      248.98    228.53 o 
  -2  18   8       82.91      108.33    217.38 o 
   0  18   8      508.96      380.20    266.20 o 
   2  18   8        4.97     -135.27    174.92 o 
   4  18   8      382.06      277.10    252.96 o 
  -3  19   8      166.89      415.59    369.69 o 
  -1  19   8     2480.75     2582.43    629.43 o 
   1  19   8     2775.17     3145.06    522.57 o 
 -11   1   9     2074.31     2093.51    477.80 o 
  -9   1   9      746.70      660.57    316.13 o 
  -7   1   9      922.97      832.00    319.84 o 
  -5   1   9     4490.14     4521.73    487.11 o 
  -3   1   9       10.61     -110.60    146.20 o 
  -1   1   9     1517.16     1477.92    250.06 o 
   1   1   9      743.05      736.08    163.15 o 
   3   1   9       15.46      -37.67    164.78 o 
   5   1   9       24.08       16.59    181.09 o 
   7   1   9      183.08       90.61    204.87 o 
   9   1   9       39.29      117.49    228.83 o 
 -10   2   9       81.56      140.33    250.72 o 
  -8   2   9     2601.19     2237.79    445.68 o 
  -6   2   9     4797.98     4201.05    482.19 o 
  -4   2   9       42.33       62.47    173.90 o 
  -2   2   9     7568.85     7202.99    552.59 o 
   0   2   9     4461.35     4404.41    290.98 o 
   2   2   9     2369.77     2489.06    244.27 o 
   4   2   9     3729.47     3850.19    430.43 o 
   6   2   9       11.14       24.23    187.08 o 
   8   2   9      820.82      629.84    281.55 o 
  10   2   9        8.70      127.35    208.53 o 
  -9   3   9      208.46      272.46    263.69 o 
  -7   3   9       34.03      -17.97    211.37 o 
  -5   3   9       38.51      195.82    209.77 o 
  -3   3   9      219.49      260.95    217.92 o 
  -1   3   9     3717.95     3494.81    323.21 o 
   1   3   9      829.60      773.92    175.56 o 
   3   3   9     3045.36     3308.88    406.87 o 
   5   3   9     7367.29     7233.85    575.24 o 
   7   3   9       47.82      -18.64    184.33 o 
   9   3   9     2452.68     2242.66    437.14 o 
 -10   4   9     2481.39     2246.26    463.44 o 
  -8   4   9     1968.10     1596.87    427.07 o 
  -6   4   9     4606.47     3781.21    454.87 o 
  -4   4   9     8392.98     7770.80    586.70 o 
  -2   4   9       96.50      235.29    160.36 o 
   0   4   9     9317.00     8855.07    478.70 o 
   2   4   9     2844.39     2932.62    265.19 o 
   4   4   9       13.62      -55.93    178.45 o 
   6   4   9     1221.13     1009.31    316.91 o 
   8   4   9     1479.79     1643.41    396.26 o 
  10   4   9      689.30      736.36    316.90 o 
  -9   5   9       72.70      124.42    252.83 o 
  -7   5   9      918.27      742.29    294.63 o 
  -5   5   9     4244.49     4476.90    515.49 o 
  -3   5   9      190.51      109.37    181.41 o 
  -1   5   9    13444.38    13526.10    601.43 o 
   1   5   9     9502.79     9710.25    500.18 o 
   3   5   9     1923.00     1928.37    286.17 o 
   5   5   9    17246.42    19431.52    934.35 o 
   7   5   9     1615.13     1516.86    367.24 o 
   9   5   9     3147.19     3044.19    494.29 o 
 -10   6   9      973.44      790.84    320.87 o 
  -8   6   9      438.03      471.97    283.98 o 
  -6   6   9     1533.57     1289.38    358.82 o 
  -4   6   9     1572.60     1305.26    341.88 o 
  -2   6   9       18.55      109.96    148.01 o 
   0   6   9      538.99      541.96    189.44 o 
   2   6   9      672.03      553.37    158.67 o 
   4   6   9      756.39      710.34    279.83 o 
   6   6   9       41.41       14.23    197.94 o 
   8   6   9      706.43      525.88    271.73 o 
  -9   7   9       57.46      -27.01    211.53 o 
  -7   7   9        2.98       84.71    217.43 o 
  -5   7   9       63.07       47.59    196.04 o 
  -3   7   9       13.30        6.36    153.84 o 
  -1   7   9      253.79      283.79    167.80 o 
   1   7   9      177.94      262.02    156.55 o 
   3   7   9      110.29       61.86    148.23 o 
   5   7   9       35.04       40.21    213.15 o 
   7   7   9      118.42      161.03    232.52 o 
   9   7   9        2.19      139.05    222.95 o 
  -8   8   9      847.21      909.95    336.58 o 
  -6   8   9        8.17      -54.38    193.91 o 
  -4   8   9     1198.45     1286.33    348.49 o 
  -2   8   9      794.11      807.63    231.29 o 
   0   8   9      396.31      344.02    176.23 o 
   2   8   9     1321.24     1412.89    266.23 o 
   4   8   9      254.45      144.58    199.44 o 
   6   8   9      338.75      269.95    226.86 o 
   8   8   9      818.42     1016.94    336.05 o 
  -9   9   9       30.32     -108.59    204.36 o 
  -7   9   9        9.34      112.35    207.50 o 
  -5   9   9       48.87       29.52    201.27 o 
  -3   9   9       40.27      -39.39    137.26 o 
  -1   9   9     1643.68     1883.45    315.31 o 
   1   9   9      866.69     1159.85    252.68 o 
   3   9   9      908.68      846.35    229.23 o 
   5   9   9     3950.57     3691.48    488.35 o 
   7   9   9       73.15      206.14    234.07 o 
   9   9   9     1712.95     1816.76    423.55 o 
  -8  10   9      470.29      313.18    273.64 o 
  -6  10   9     6227.74     5854.89    613.51 o 
  -4  10   9      491.48      545.33    216.67 o 
  -2  10   9     7513.20     7646.43    506.59 o 
   0  10   9     6602.25     6300.62    454.49 o 
   2  10   9      880.59      932.51    303.21 o 
   4  10   9     4700.84     4202.01    463.45 o 
   6  10   9      485.45      418.27    246.66 o 
   8  10   9      753.73      946.46    327.49 o 
  -7  11   9      794.62      848.10    339.14 o 
  -5  11   9     4963.74     6363.17    916.96 o 
  -3  11   9      966.44      932.04    253.56 o 
  -1  11   9       40.09      -26.44    157.92 o 
   1  11   9     2897.48     3172.91    408.72 o 
   3  11   9     2144.43     2221.70    413.51 o 
   5  11   9       92.70       42.89    190.80 o 
   7  11   9     1808.24     2116.95    440.22 o 
  -8  12   9     2072.23     2110.41    470.81 o 
  -6  12   9     5790.56     6249.81    643.86 o 
  -4  12   9      280.86       40.12    171.77 o 
  -2  12   9     8795.78     8791.39    565.30 o 
   0  12   9     3722.30     3978.47    405.91 o 
   2  12   9     2765.91     2859.47    467.70 o 
   4  12   9     3791.88     4018.21    763.53 o 
   6  12   9      126.49       -1.91    190.52 o 
  -7  13   9       57.87      100.71    229.27 o 
  -5  13   9       50.04       77.63    184.79 o 
  -3  13   9        6.62     -104.09    154.49 o 
  -1  13   9      327.69      312.28    245.31 o 
   1  13   9       13.65        9.26    163.69 o 
   3  13   9      747.24     1060.25    328.30 o 
   5  13   9     1006.20     1239.92    342.85 o 
  -6  14   9       65.02       36.05    232.25 o 
  -4  14   9       99.85      339.47    252.41 o 
  -2  14   9      646.15      761.45    309.31 o 
   0  14   9        1.25       43.86    213.53 o 
   2  14   9      336.20      478.89    274.85 o 
   4  14   9      630.48      786.49    437.34 o 
   6  14   9       15.01       92.78    228.32 o 
  -5  15   9     1628.28     2147.18    452.18 o 
  -3  15   9      226.08      220.62    250.72 o 
  -1  15   9      696.04      771.43    318.42 o 
   1  15   9      598.78      721.59    323.01 o 
   3  15   9       12.33      -46.27    189.89 o 
   5  15   9      196.53      217.46    337.07 o 
  -4  16   9      490.43      541.49    273.04 o 
  -2  16   9      468.56      538.14    285.33 o 
   0  16   9     1829.61     1932.69    435.58 o 
   2  16   9       30.96       40.60    209.64 o 
  -1  17   9     1932.98     1948.87    428.02 o 
   1  17   9     1046.08      944.80    316.35 o 
  -8   0  10     2596.73     2354.63    694.67 o 
  -6   0  10     6406.44     5589.98    811.86 o 
  -4   0  10       19.82      -89.40    268.20 o 
  -2   0  10    19113.33    19021.87   1274.57 o 
   0   0  10    13247.51    13428.27   1051.07 o 
   2   0  10     4258.74     4350.44    631.85 o 
   4   0  10    22741.89    24023.49   1441.29 o 
   6   0  10     2344.81     2390.87    623.39 o 
   8   0  10     5602.45     6613.26    895.22 o 
  -9   1  10     2810.78     2235.88    482.11 o 
  -7   1  10     1770.41     1688.64    411.81 o 
  -5   1  10    10673.91    10528.27    744.02 o 
  -3   1  10     1522.49     1308.28    326.96 o 
  -1   1  10     3772.49     3779.92    450.11 o 
   1   1  10     7588.82     7846.07    403.27 o 
   3   1  10      907.91      777.75    279.20 o 
   5   1  10      649.93      652.39    272.47 o 
   7   1  10     2511.16     2657.65    476.30 o 
  -8   2  10      134.09       83.35    254.56 o 
  -6   2  10      141.29      228.61    230.63 o 
  -4   2  10       14.97       44.97    197.25 o 
  -2   2  10     1194.93      973.21    294.30 o 
   0   2  10     1171.70     1138.54    243.73 o 
   2   2  10      197.25       53.33    147.85 o 
   4   2  10     1678.41     1527.67    361.38 o 
   6   2  10      497.15      591.79    263.70 o 
   8   2  10      255.60      299.98    271.22 o 
  -9   3  10      818.04      860.96    341.27 o 
  -7   3  10      223.76      231.49    237.03 o 
  -5   3  10      651.84      572.29    277.60 o 
  -3   3  10     1481.49     1518.33    350.73 o 
  -1   3  10      123.53       98.57    191.43 o 
   1   3  10     2080.63     2030.59    303.01 o 
   3   3  10       72.61      113.14    203.68 o 
   5   3  10     1487.73     1470.41    363.43 o 
   7   3  10      445.93      259.47    222.32 o 
  -8   4  10      499.07      619.47    313.21 o 
  -6   4  10     1482.30     1299.40    365.33 o 
  -4   4  10        4.55      -29.67    188.30 o 
  -2   4  10     2694.31     3108.42    451.10 o 
   0   4  10     1118.35     1091.60    241.50 o 
   2   4  10      512.23      576.40    258.62 o 
   4   4  10     1997.48     2232.64    411.90 o 
   6   4  10      148.17      -61.83    201.74 o 
   8   4  10      744.18      924.21    329.25 o 
  -7   5  10      161.80      118.12    246.91 o 
  -5   5  10      830.03      926.76    327.57 o 
  -3   5  10        7.92      -83.42    163.36 o 
  -1   5  10      130.75      104.59    163.63 o 
   1   5  10       44.31     -128.91    132.55 o 
   3   5  10       42.31     -109.93    165.75 o 
   5   5  10       92.88      150.92    219.05 o 
   7   5  10        5.64       59.04    213.04 o 
  -8   6  10      772.00      718.12    333.79 o 
  -6   6  10      369.47      495.80    264.87 o 
  -4   6  10     1156.13     1453.16    373.74 o 
  -2   6  10      634.88      755.25    297.76 o 
   0   6  10      816.86      699.68    219.55 o 
   2   6  10     1283.56     1328.58    319.48 o 
   4   6  10       67.14      199.20    207.40 o 
   6   6  10     1023.88      743.72    315.78 o 
  -7   7  10      921.28     1025.91    359.59 o 
  -5   7  10        2.05     -165.04    193.56 o 
  -3   7  10      975.04      809.89    304.96 o 
  -1   7  10       19.08       12.88    152.10 o 
   1   7  10     1203.21     1336.35    274.56 o 
   3   7  10       38.79      142.56    299.61 o 
   5   7  10     2055.97     2301.21    436.96 o 
   7   7  10      342.79      296.73    239.50 o 
  -6   8  10       71.92       29.88    222.75 o 
  -4   8  10       45.34       84.80    214.97 o 
  -2   8  10      841.22      894.98    252.24 o 
   0   8  10     1035.47     1073.82    256.33 o 
   2   8  10      363.91      185.34    217.48 o 
   4   8  10     1772.22     1807.47    404.72 o 
   6   8  10       56.61       93.74    217.60 o 
  -7   9  10     1358.92     1545.17    418.00 o 
  -5   9  10     4672.36     4479.87    541.88 o 
  -3   9  10      215.96      383.74    256.52 o 
  -1   9  10     2710.67     2729.71    372.22 o 
   1   9  10     2310.04     2512.57    362.41 o 
   3   9  10       20.52      115.98    316.53 o 
   5   9  10      260.97      195.04    238.18 o 
  -6  10  10     1978.32     2049.74    463.31 o 
  -4  10  10      225.19       62.34    267.60 o 
  -2  10  10     5131.01     4996.31    444.76 o 
   0  10  10     1801.11     1777.36    328.22 o 
   2  10  10     2249.98     1983.54    426.07 o 
   4  10  10     4136.84     4645.23    790.11 o 
   6  10  10       31.98      178.57    206.08 o 
  -5  11  10       20.38      -42.96    344.31 o 
  -3  11  10      139.64      263.97    208.36 o 
  -1  11  10      145.42       50.01    169.86 o 
   1  11  10      226.36       45.90    212.09 o 
   3  11  10      362.22      804.61    407.14 o 
   5  11  10        8.86     -265.79    265.79 o 
  -4  12  10      193.88      100.55    244.28 o 
  -2  12  10     1174.75     1117.50    284.48 o 
   0  12  10      532.44      506.41    225.67 o 
   2  12  10      287.52      145.87    239.39 o 
   4  12  10     1729.75     2552.76    706.75 o 
  -3  13  10     1422.15     1579.10    318.46 o 
  -1  13  10     1990.69     2041.06    376.51 o 
   1  13  10     3929.42     4205.59    526.28 o 
   3  13  10      312.70      386.60    403.51 o 
  -2  14  10     2673.40     2816.12    420.84 o 
   0  14  10     3624.17     3893.00    435.42 o 
  -5   1  11     2525.46     2572.71    567.82 o 
  -3   1  11      728.28      970.98    339.13 o 
  -1   1  11     1919.11     2057.16    407.61 o 
   1   1  11     3175.22     3178.57    612.52 o 
   3   1  11       68.55       71.63    211.42 o 
   5   1  11     1598.51     1931.38    410.76 o 
  -6   2  11       37.49      -56.97    210.13 o 
  -4   2  11      603.68      555.84    286.66 o 
  -2   2  11     2244.05     2063.96    415.35 o 
   0   2  11      746.18      925.89    306.42 o 
   2   2  11     1092.71     1002.74    448.21 o 
   4   2  11     4950.51     5582.35    572.33 o 
   6   2  11      272.47      423.27    262.06 o 
  -5   3  11     1509.22     1594.36    401.05 o 
  -3   3  11       23.20      -26.94    197.40 o 
  -1   3  11     4243.83     3891.14    467.70 o 
   1   3  11     1345.34     1161.26    339.34 o 
   3   3  11      576.14      432.51    361.23 o 
   5   3  11     1519.23     1195.27    347.49 o 
  -6   4  11     3069.24     2982.66    554.95 o 
  -4   4  11      162.75      117.14    224.36 o 
  -2   4  11      899.08      868.46    320.63 o 
   0   4  11      809.78      989.88    311.12 o 
   2   4  11       18.87      -51.95    282.70 o 
   4   4  11        3.10     -131.38    169.65 o 
  -5   5  11       90.46       50.89    230.22 o 
  -3   5  11     2152.51     2510.93    469.79 o 
  -1   5  11     1246.06     1076.82    347.52 o 
   1   5  11      870.73     1129.66    337.67 o 
   3   5  11     2216.01     2307.51    647.55 o 
   5   5  11       11.02      -88.48    184.53 o 
  -4   6  11        1.04      -79.03    222.91 o 
  -2   6  11      324.47      200.19    338.27 o 
   0   6  11      192.71      140.81    182.87 o 
   2   6  11       11.34        3.62    262.16 o 
   4   6  11       55.73       15.71    305.65 o 
  -5   7  11      257.02      539.84    284.76 o 
  -3   7  11       84.15      104.18    227.60 o 
  -1   7  11       47.82       85.25    227.87 o 
   1   7  11      272.22      332.18    234.08 o 
   3   7  11      138.17      289.95    344.31 o 
  -4   8  11       50.09      123.83    232.36 o 
  -2   8  11     1785.28     2204.59    455.57 o 
   0   8  11     1225.38     1498.66    306.40 o 
   2   8  11      357.20      389.02    409.55 o 
  -3   9  11      582.36      534.84    294.82 o 
  -1   9  11      958.74     1037.27    277.68 o 
   1   9  11       22.17       -9.99    228.73 o 
   0  10  11        1.95       22.92    227.61 o 
                                                 
